# Supplementary material for: An efficient method for protein function annotation based on multilayer protein networks
Source: Hum Genomics. 2016 Sep 27;10:33. doi: 10.1186/s40246-016-0087-x (PMC5039885; doi:10.1186/s40246-016-0087-x)
Supplement: Additional file 1: — Supplementary Data are available, including Complexes.txt: The CYC2008 dataset, which consists of 408 protein complexes involving 1492 proteins in the yeast PPI network. DIP141001.txt: The DIP dataset, updated to Oct.1, 2014, consists of 5017 proteins and 23115 interactions among the proteins. Domain.txt: The domain data derived from Pfam database, including 1107 different types of domains among 3056 proteins. FP-MPN.exe: The FP-MPN algorithm. FPMPN.txt: The predicted results by FP-MPN. GO_C.txt, GO_F.txt and GO_P.txt: Represents cellular component (CC), molecular function (MF) and biological process (BP), respectively. (ZIP 437 kb) [file 40246_2016_87_MOESM1_ESM.zip]

Archive with 8 entries (8 files):
- complexes.txt
- DIP141001.txt
- Domain.txt
- FP-MPN.exe
- FP-MPN.txt
- GO_C.txt
- GO_F.txt
- GO_P.txt
