# Supplementary material for: An efficient method for protein function annotation based on multilayer protein networks
Source: Hum Genomics. 2016 Sep 27;10:33. doi: 10.1186/s40246-016-0087-x (PMC5039885; doi:10.1186/s40246-016-0087-x)
Supplement: Additional file 1: — Supplementary Data are available, including Complexes.txt: The CYC2008 dataset, which consists of 408 protein complexes involving 1492 proteins in the yeast PPI network. DIP141001.txt: The DIP dataset, updated to Oct.1, 2014, consists of 5017 proteins and 23115 interactions among the proteins. Domain.txt: The domain data derived from Pfam database, including 1107 different types of domains among 3056 proteins. FP-MPN.exe: The FP-MPN algorithm. FPMPN.txt: The predicted results by FP-MPN. GO_C.txt, GO_F.txt and GO_P.txt: Represents cellular component (CC), molecular function (MF) and biological process (BP), respectively. (ZIP 437 kb) [file 40246_2016_87_MOESM1_ESM.zip › complexes.txt]

Complex	1	2
YLR342W
YPR165W
Complex	2	2
YGR032W
YPR054W
Complex	3	22
YDL007W
YDL097C
YDL147W
YDR363W-A
YDR394W
YDR427W
YER021W
YFR004W
YFR010W
YFR052W
YGL048C
YGR232W
YHL030W
YHR027C
YHR200W
YIL075C
YKL145W
YLR421C
YOR117W
YOR259C
YOR261C
YPR108W
Complex	4	14
YBL041W
YER012W
YER094C
YFR050C
YGL011C
YGR135W
YGR253C
YJL001W
YML092C
YMR314W
YOL038W
YOR157C
YOR362C
YPR103W
Complex	5	2
YGR240C
YMR205C
Complex	6	2
YCL009C
YMR108W
Complex	7	3
YBL007C
YIR006C
YNL084C
Complex	8	5
YDR176W
YDR448W
YGR252W
YOR023C
YPL254W
Complex	9	2
YJL005W
YNL138W
Complex	10	2
YNR046W
YOL124C
Complex	11	4
YBL035C
YIR008C
YKL045W
YNL102W
Complex	12	4
YBR126C
YDR074W
YML100W
YMR261C
Complex	13	5
YDR245W
YEL036C
YJL183W
YJR075W
YPL050C
Complex	14	2
YML115C
YPL050C
Complex	15	15
YBL084C
YDL008W
YDR118W
YDR260C
YFR036W
YGL003C
YGL116W
YGL240W
YHR166C
YIR025W
YKL022C
YLR102C
YLR127C
YNL172W
YOR249C
Complex	16	2
YER090W
YKL211C
Complex	17	5
YHL019C
YKL135C
YLR170C
YPL259C
YPR029C
Complex	18	4
YBL037W
YJR005W
YJR058C
YOL062C
Complex	19	4
YBR288C
YGR261C
YJL024C
YPL195W
Complex	20	3
YBR217W
YMR159C
YPL149W
Complex	21	2
YER069W
YJL071W
Complex	22	4
YDR173C
YML099C
YMR042W
YMR043W
Complex	23	7
YBR234C
YDL029W
YIL062C
YJR065C
YKL013C
YLR370C
YNR035C
Complex	24	3
YDL113C
YDR425W
YJL036W
Complex	25	2
YBR156C
YPL209C
Complex	26	2
Q0115
YIR021W
Complex	27	2
Q0120
YLR382C
Complex	28	2
YER133W
YNL233W
Complex	29	4
YDL014W
YEL026W
YLR197W
YOR310C
Complex	30	2
YGR188C
YOR026W
Complex	31	2
YJR053W
YMR055C
Complex	32	2
YAR014C
YER133W
Complex	33	2
YGL155W
YKL019W
Complex	34	3
YKL190W
YLR433C
YML057W
Complex	35	4
YIL033C
YJL164C
YKL166C
YPL203W
Complex	36	2
YJL088W
YPL111W
Complex	37	2
YJR109C
YOR303W
Complex	38	3
YJL006C
YKL139W
YML112W
Complex	39	3
YIR017C
YJR060W
YNL103W
Complex	40	4
YDR328C
YGR140W
YMR094W
YMR168C
Complex	41	2
YJL209W
YLR067C
Complex	42	4
YBL021C
YGL237C
YKL109W
YOR358W
Complex	43	9
YAL021C
YCR093W
YDL165W
YER068W
YGR134W
YIL038C
YNL288W
YNR052C
YPR072W
Complex	44	4
YAL041W
YJL157C
YJR086W
YOR212W
Complex	45	2
YBR160W
YGR108W
Complex	46	2
YBR160W
YPR119W
Complex	47	2
YBR160W
YDL155W
Complex	48	2
YBR160W
YLR210W
Complex	49	2
YBR160W
YPR120C
Complex	50	2
YBR160W
YGR109C
Complex	51	2
YBR160W
YMR199W
Complex	52	2
YBR160W
YPL256C
Complex	53	2
YAL040C
YBR160W
Complex	54	2
YHL007C
YLR229C
Complex	55	3
YBR170C
YDL126C
YGR048W
Complex	56	7
YAL021C
YBR279W
YDR138W
YGL244W
YLR418C
YOL145C
YOR123C
Complex	57	2
YDL017W
YDR052C
Complex	58	8
YDL143W
YDR188W
YDR212W
YIL142W
YJL008C
YJL014W
YJL111W
YJR064W
Complex	59	4
YDR121W
YGL133W
YJL065C
YOR304W
Complex	60	3
YBR195C
YML102W
YPR018W
Complex	61	3
YDL042C
YDR227W
YLR442C
Complex	62	6
YDL192W
YJL099W
YKR027W
YLR330W
YMR237W
YOR299W
Complex	63	3
YDR224C
YER030W
YOL012C
Complex	64	2
YGL206C
YGR167W
Complex	65	2
YDR180W
YER147C
Complex	66	4
YBR211C
YDR318W
YGR179C
YPL018W
Complex	67	21
YBR119W
YDL087C
YDR235W
YDR240C
YER029C
YFL017W-A
YGR013W
YGR074W
YHR086W
YIL061C
YKL012W
YKL074C
YLR116W
YLR147C
YLR275W
YLR298C
YML046W
YMR125W
YOR159C
YPL178W
YPR182W
Complex	68	8
YAR003W
YBR175W
YBR258C
YDR469W
YHR119W
YKL018W
YLR015W
YPL138C
Complex	69	8
YDL145C
YDR238C
YER122C
YFR051C
YGL137W
YIL076W
YNL287W
YPL010W
Complex	70	11
YAL007C
YAL042W
YAR002C-A
YDL195W
YGL200C
YIL109C
YLR208W
YML012W
YPL085W
YPL218W
YPR181C
Complex	71	6
YAL002W
YDR495C
YLR148W
YLR396C
YMR231W
YPL045W
Complex	72	3
Q0045
YLR203C
YML129C
Complex	73	2
YBR036C
YBR161W
Complex	74	2
YCR086W
YDR439W
Complex	75	3
YJR135C
YLR381W
YPR046W
Complex	76	5
YBR114W
YGR003W
YJR052W
YNL230C
YPL046C
Complex	77	4
YCL031C
YGR090W
YLR223C
YOR039W
Complex	78	10
Q0105
YBL045C
YDR529C
YEL024W
YFR033C
YGR183C
YHR001W-A
YJL166W
YOR065W
YPR191W
Complex	79	11
Q0045
Q0250
Q0275
YDL067C
YGL187C
YGL191W
YHR051W
YLR038C
YLR395C
YMR256C
YNL052W
Complex	80	4
YDR424C
YDR488C
YKR054C
YMR299C
Complex	81	10
YCR035C
YDL111C
YDR280W
YGR095C
YGR158C
YGR195W
YHR069C
YNL232W
YOL021C
YOL142W
Complex	82	81
YBL027W
YBL087C
YBL092W
YBR031W
YBR084C-A
YBR191W
YDL075W
YDL081C
YDL082W
YDL130W
YDL133C-A
YDL136W
YDL184C
YDL191W
YDR012W
YDR382W
YDR418W
YDR471W
YDR500C
YEL054C
YER056C-A
YER117W
YFL034C-A
YFR031C-A
YFR032C-A
YGL030W
YGL031C
YGL076C
YGL103W
YGL135W
YGL147C
YGR034W
YGR085C
YGR148C
YHL001W
YHL033C
YHR010W
YHR141C
YIL018W
YIL052C
YIL133C
YIL148W
YJL177W
YJL189W
YJR094W-A
YKL006W
YKL180W
YKR094C
YLL045C
YLR029C
YLR061W
YLR075W
YLR185W
YLR325C
YLR340W
YLR344W
YLR406C
YLR448W
YML073C
YMR121C
YMR142C
YMR194W
YMR242C
YNL067W
YNL069C
YNL162W
YNL301C
YOL039W
YOL120C
YOL127W
YOR063W
YOR234C
YOR312C
YPL079W
YPL131W
YPL143W
YPL198W
YPL220W
YPL249C-A
YPR043W
YPR102C
Complex	83	57
YBL072C
YBR048W
YBR181C
YBR189W
YCR031C
YDL061C
YDL083C
YDR025W
YDR064W
YDR447C
YDR450W
YER074W
YER102W
YER131W
YGL123W
YGL189C
YGR027C
YGR118W
YGR214W
YHL015W
YHR021C
YHR203C
YIL069C
YJL136C
YJL190C
YJL191W
YJR123W
YJR145C
YKL156W
YKR057W
YLR048W
YLR167W
YLR264W
YLR287C-A
YLR333C
YLR367W
YLR388W
YLR441C
YML024W
YML026C
YML063W
YMR116C
YMR143W
YMR230W
YNL096C
YNL178W
YNL302C
YOL040C
YOL121C
YOR096W
YOR167C
YOR182C
YOR293W
YOR369C
YPL081W
YPL090C
YPR132W
Complex	84	10
YBR233W-A
YDR016C
YDR201W
YDR320C-A
YGL061C
YGR113W
YKL052C
YKL138C-A
YKR037C
YKR083C
Complex	85	2
YLR270W
YOR173W
Complex	86	2
YNL118C
YOL149W
Complex	87	2
YJR035W
YKL054C
Complex	88	2
YMR287C
YPL029W
Complex	89	3
YDR480W
YHR084W
YPL049C
Complex	90	2
YGL090W
YOR005C
Complex	91	3
YDL102W
YJR006W
YJR043C
Complex	92	4
YBR278W
YDR121W
YNL262W
YPR175W
Complex	93	3
YAR007C
YJL173C
YNL312W
Complex	94	7
YBR087W
YCL016C
YHR191C
YJR068W
YMR078C
YNL290W
YOL094C
Complex	95	5
YBR087W
YJR068W
YNL290W
YOL094C
YOR144C
Complex	96	5
YBR087W
YER173W
YJR068W
YNL290W
YOL094C
Complex	97	5
YBR087W
YJR068W
YNL290W
YOL094C
YOR217W
Complex	98	14
YBR154C
YDR156W
YHR143W-A
YJL148W
YJR063W
YNL113W
YNL248C
YOR210W
YOR224C
YOR340C
YOR341W
YPR010C
YPR110C
YPR187W
Complex	99	12
YBR154C
YDL140C
YDR404C
YGL070C
YHR143W-A
YIL021W
YJL140W
YOL005C
YOR151C
YOR210W
YOR224C
YPR187W
Complex	100	17
YBR154C
YDL150W
YDR045C
YHR143W-A
YJL011C
YKL144C
YKR025W
YNL113W
YNL151C
YNR003C
YOR116C
YOR207C
YOR210W
YOR224C
YPR110C
YPR187W
YPR190C
Complex	101	2
YDR141C
YNL297C
Complex	102	2
YJL090C
YKL108W
Complex	103	2
YGR063C
YML010W
Complex	104	6
YDR498C
YGL098W
YGL145W
YLR440C
YNL258C
YOR075W
Complex	105	4
YDR106W
YHR129C
YMR294W
YPL174C
Complex	106	5
YAL003W
YBR118W
YKL081W
YPL048W
YPR080W
Complex	107	3
YBR077C
YGR163W
YKR007W
Complex	108	2
YMR260C
YNL244C
Complex	109	3
YER025W
YJR007W
YPL237W
Complex	110	5
YDR211W
YGR083C
YKR026C
YLR291C
YOR260W
Complex	111	7
YBR079C
YDR429C
YLR192C
YMR012W
YMR146C
YMR309C
YOR361C
Complex	112	3
YGR162W
YKR059W
YOL139C
Complex	113	2
YGR086C
YPL004C
Complex	114	5
YGR262C
YJL184W
YKR038C
YKR095W-A
YML036W
Complex	115	2
YNL230C
YPL046C
Complex	116	6
YGR200C
YHR187W
YLR384C
YMR312W
YPL086C
YPL101W
Complex	117	2
YHR060W
YKL119C
Complex	118	2
YAL042W
YML067C
Complex	119	4
YCL008C
YGR206W
YLR119W
YPL065W
Complex	120	3
YJR102C
YLR417W
YPL002C
Complex	121	4
YKL002W
YKL041W
YLR025W
YMR077C
Complex	122	2
YDR113C
YGR098C
Complex	123	8
YBR102C
YDR166C
YER008C
YGL233W
YIL068C
YJL085W
YLR166C
YPR055W
Complex	124	18
Q0080
Q0085
Q0130
YBL099W
YBR039W
YDL004W
YDL181W
YDR298C
YDR322C-A
YDR377W
YJR121W
YKL016C
YLR295C
YML081C-A
YOL077W-A
YPL078C
YPL271W
YPR020W
Complex	125	2
YGL207W
YML069W
Complex	126	6
YDR200C
YFR008W
YLR238W
YMR029C
YMR052W
YNL127W
Complex	127	3
YBR041W
YMR246W
YOR317W
Complex	128	2
YKL182W
YPL231W
Complex	129	8
YBR105C
YCL039W
YDL176W
YDR255C
YGL227W
YIL017C
YIL097W
YMR135C
Complex	130	2
YLR386W
YNL325C
Complex	131	2
YBR207W
YFL041W
Complex	132	2
YER133W
YOR178C
Complex	133	2
YDR009W
YML051W
Complex	134	2
YML051W
YPL248C
Complex	135	3
YHR172W
YLR212C
YNL126W
Complex	136	4
YDR027C
YDR484W
YJL029C
YKR020W
Complex	137	2
YJL125C
YNL062C
Complex	138	2
YFR009W
YGL195W
Complex	139	2
YNL199C
YPL075W
Complex	140	2
YJL031C
YPR176C
Complex	141	3
YDL100C
YER083C
YGL020C
Complex	142	4
YDR013W
YDR489W
YJL072C
YOL146W
Complex	143	2
YBR045C
YER133W
Complex	144	4
YAL044C
YDR019C
YFL018C
YMR189W
Complex	145	6
YDR437W
YGR216C
YNL038W
YPL076W
YPL096C-A
YPL175W
Complex	146	8
YER157W
YGL005C
YGL223C
YGR120C
YML071C
YNL041C
YNL051W
YPR105C
Complex	147	5
YDR331W
YDR434W
YHR188C
YLR088W
YLR459W
Complex	148	2
YDL099W
YDR517W
Complex	149	5
YBR077C
YGR163W
YKL143W
YKR007W
YML121W
Complex	150	3
YBR281C
YFR044C
YNL191W
Complex	151	2
YDR137W
YLR039C
Complex	152	2
YMR192W
YPL249C
Complex	153	13
YBR127C
YDL185W
YEL027W
YEL051W
YGR020C
YHR026W
YHR039C-A
YKL080W
YLR447C
YMR054W
YOR332W
YPL234C
YPR036W
Complex	154	13
YBR127C
YDL185W
YEL027W
YEL051W
YGR020C
YHR026W
YHR039C-A
YKL080W
YLR447C
YOR270C
YOR332W
YPL234C
YPR036W
Complex	155	3
YEL056W
YLL022C
YPL001W
Complex	156	2
YJR086W
YOR212W
Complex	157	3
YHR005C
YJR086W
YOR212W
Complex	158	4
YBL008W
YBR215W
YJR140C
YOR038C
Complex	159	3
YDR295C
YNL021W
YPR179C
Complex	160	3
YBL046W
YDR075W
YNL201C
Complex	161	4
YBL075C
YCL037C
YMR186W
YNL064C
Complex	162	2
YBR098W
YDR386W
Complex	163	2
YGL033W
YGL183C
Complex	164	6
YDL077C
YDR080W
YLR148W
YLR396C
YMR231W
YPL045W
Complex	165	2
YHL002W
YNR006W
Complex	166	3
YHR102W
YKL189W
YOR353C
Complex	167	2
YCL044C
YPR024W
Complex	168	2
YDR123C
YOL108C
Complex	169	12
YDL002C
YDR190C
YFL013C
YFL039C
YGL150C
YJL081C
YLR052W
YNL059C
YOR141C
YOR189W
YPL129W
YPL235W
Complex	170	2
YNL037C
YOR136W
Complex	171	2
YBR245C
YFR013W
Complex	172	3
YBR245C
YLR095C
YMR044W
Complex	173	3
YBL079W
YDL088C
YMR153W
Complex	174	2
YGR238C
YHR158C
Complex	175	3
YAL024C
YGR238C
YHR158C
Complex	176	25
YBL093C
YBR193C
YBR253W
YCR081W
YDL005C
YDR308C
YDR443C
YER022W
YGL025C
YGL127C
YGL151W
YGR104C
YHR041C
YHR058C
YLR071C
YMR112C
YNL025C
YNL236W
YNR010W
YOL051W
YOL135C
YOR174W
YPL042C
YPR070W
YPR168W
Complex	177	2
YMR106C
YMR284W
Complex	178	2
YDL074C
YPL055C
Complex	179	2
YLR043C
YNL015W
Complex	180	3
YDR057W
YJL034W
YLR207W
Complex	181	2
YER017C
YMR089C
Complex	182	2
YGL086W
YJL030W
Complex	183	2
YDL056W
YLR182W
Complex	184	6
YBL023C
YBR202W
YEL032W
YGL201C
YLR274W
YPR019W
Complex	185	3
YAL010C
YLL006W
YOL009C
Complex	186	2
YHR079C-A
YPL121C
Complex	187	3
YHL022C
YHR157W
YLR329W
Complex	188	3
YIR017C
YNL103W
YPL038W
Complex	189	3
YDR253C
YIR017C
YNL103W
Complex	190	3
YGL105W
YGL245W
YGR264C
Complex	191	3
YBR179C
YDR470C
YOR211C
Complex	192	4
YAL034W-A
YIR010W
YJR112W
YPL233W
Complex	193	3
YDL130W-A
YDL181W
YGR008C
Complex	194	3
YEL059C-A
YMR035W
YMR150C
Complex	195	6
YGR033C
YJL104W
YJL143W
YLR008C
YNR017W
YPL063W
Complex	196	4
YBR091C
YDL217C
YJL054W
YOR297C
Complex	197	2
YEL020W-A
YHR005C-A
Complex	198	7
YGR082W
YMR203W
YNL070W
YNL121C
YNL131W
YOR045W
YPR133W-A
Complex	199	3
YDR148C
YFL018C
YIL125W
Complex	200	2
YHR024C
YLR163C
Complex	201	7
YBR221C
YER178W
YFL018C
YGR193C
YIL042C
YNL071W
YOR090C
Complex	202	44
YBL038W
YBR122C
YBR268W
YBR282W
YCR003W
YCR046C
YCR071C
YDL202W
YDR115W
YDR116C
YDR237W
YDR322W
YDR405W
YDR462W
YEL050C
YGL068W
YGR076C
YGR220C
YHR147C
YJL063C
YJL096W
YKL138C
YKL167C
YKL170W
YKR006C
YKR085C
YLR312W-A
YLR439W
YML009C
YML025C
YMR024W
YMR193W
YMR225C
YMR286W
YNL005C
YNL177C
YNL185C
YNL252C
YNL284C
YNR022C
YOR150W
YPL173W
YPL183W-A
YPR100W
Complex	203	32
Q0140
YBL090W
YBR146W
YBR251W
YDL045W-A
YDR041W
YDR175C
YDR337W
YDR347W
YER050C
YFR049W
YGL129C
YGR084C
YGR165W
YGR215W
YHL004W
YHR075C
YIL093C
YJR101W
YJR113C
YKL003C
YKL155C
YMR158W
YMR188C
YNL081C
YNL137C
YNL306W
YNR037C
YOR158W
YPL013C
YPL118W
YPR166C
Complex	204	4
YAL010C
YHR083W
YMR060C
YNL026W
Complex	205	4
YGL116W
YJL013C
YJL030W
YOR026W
Complex	206	2
YGL252C
YNL076W
Complex	207	2
YLR035C
YMR167W
Complex	208	2
YMR167W
YPL164C
Complex	209	2
YMR167W
YNL082W
Complex	210	2
YGR092W
YIL106W
Complex	211	2
YFL034C-B
YNL161W
Complex	212	2
YBR131W
YGL124C
Complex	213	4
YCR086W
YDR439W
YER106W
YPL204W
Complex	214	2
YER148W
YPL082C
Complex	215	3
YGL075C
YLR457C
YPL255W
Complex	216	15
YAL043C
YDR195W
YDR301W
YER133W
YGR156W
YJR093C
YKL018W
YKL059C
YKR002W
YLR115W
YLR277C
YNL222W
YNL317W
YOR179C
YPR107C
Complex	217	5
YDR228C
YGL044C
YMR061W
YOL123W
YOR250C
Complex	218	2
YGL130W
YPL228W
Complex	219	3
YDR369C
YMR224C
YNL250W
Complex	220	2
YCR092C
YOL090W
Complex	221	2
YDR097C
YOL090W
Complex	222	2
YAR033W
YGL051W
Complex	223	2
YGR178C
YNL085W
Complex	224	2
YGL236C
YMR023C
Complex	225	2
YKL186C
YPL169C
Complex	226	8
YER025W
YJR007W
YMR146C
YMR309C
YNL244C
YOR361C
YPL237W
YPR041W
Complex	227	3
YDR252W
YHR193C
YPL037C
Complex	228	3
YDL040C
YHR013C
YOR253W
Complex	229	2
YOL076W
YPR131C
Complex	230	3
YCR020C-A
YEL053C
YPR051W
Complex	231	2
YDR397C
YER159C
Complex	232	4
YER018C
YIL144W
YMR117C
YOL069W
Complex	233	2
YAL009W
YHR004C
Complex	234	2
YCL017C
YER048W-A
Complex	235	2
YDR060W
YOR206W
Complex	236	2
YLR002C
YOR206W
Complex	237	2
YDL148C
YPR144C
Complex	238	3
YGR072W
YHR077C
YMR080C
Complex	239	5
YJR041C
YKL014C
YLR221C
YNR038W
YOL144W
Complex	240	4
YFR002W
YGL172W
YGR119C
YJL041W
Complex	241	2
YJL041W
YJL061W
Complex	242	3
YGL120C
YKR022C
YLR424W
Complex	243	5
YBL052C
YJR082C
YOR064C
YPL129W
YPR031W
Complex	244	13
YDR359C
YEL018W
YFL024C
YFL039C
YGR002C
YHR090C
YHR099W
YJL081C
YJR082C
YNL107W
YNL136W
YOR244W
YPR023C
Complex	245	5
YDL003W
YFL008W
YIL026C
YJL074C
YPR007C
Complex	246	5
YBL097W
YDR325W
YFR031C
YLR086W
YLR272C
Complex	247	12
YCR035C
YDL111C
YDR280W
YGR095C
YGR158C
YGR195W
YHR069C
YHR081W
YNL232W
YOL021C
YOL142W
YOR001W
Complex	248	4
YDL132W
YDR328C
YJR090C
YOL133W
Complex	249	9
YAL033W
YBL018C
YBR167C
YBR257W
YGR030C
YHR062C
YIR015W
YNL221C
YNL282W
Complex	250	8
YBL002W
YBL003C
YBR009C
YBR010W
YDR224C
YDR225W
YNL030W
YNL031C
Complex	251	3
YML095C
YMR201C
YPL022W
Complex	252	2
YEL037C
YER162C
Complex	253	7
YDR311W
YER171W
YGR258C
YIL143C
YLR005W
YPL122C
YPR056W
Complex	254	4
YBR114W
YJR052W
YKL112W
YPL046C
Complex	255	3
YDL207W
YIL115C
YJL061W
Complex	256	6
YDL116W
YGL092W
YGL100W
YJR042W
YKL057C
YLR208W
Complex	257	2
YAL051W
YOR363C
Complex	258	6
YCR095C
YDR067C
YHL029C
YNL032W
YNL056W
YNL099C
Complex	259	9
YDL232W
YEL002C
YGL022W
YGL226C-A
YJL002C
YML019W
YMR149W
YOR085W
YOR103C
Complex	260	6
YBR060C
YHR118C
YLL004W
YML065W
YNL261W
YPR162C
Complex	261	2
YDR004W
YDR076W
Complex	262	2
YLR246W
YOL110W
Complex	263	6
YIL022W
YJL104W
YJR045C
YKR065C
YLR008C
YOR232W
Complex	264	2
YGL094C
YKL025C
Complex	265	2
YER145C
YMR058W
Complex	266	3
YGL153W
YLR191W
YNL214W
Complex	267	2
YFL022C
YLR060W
Complex	268	2
YGL134W
YPL031C
Complex	269	2
YNL289W
YPL031C
Complex	270	2
YDL127W
YPL031C
Complex	271	2
YPL031C
YPL219W
Complex	272	2
YOL001W
YPL031C
Complex	273	4
YBR097W
YBR128C
YLR240W
YPL120W
Complex	274	4
YBR097W
YLR240W
YLR360W
YPL120W
Complex	275	2
YEL037C
YPL096W
Complex	276	3
YER149C
YLL021W
YLR319C
Complex	277	3
YIL139C
YOR346W
YPL167C
Complex	278	6
YEL003W
YGR078C
YJL179W
YLR200W
YML094W
YNL153C
Complex	279	2
YGR132C
YGR231C
Complex	280	2
YDL090C
YKL019W
Complex	281	4
YGL019W
YIL035C
YOR039W
YOR061W
Complex	282	2
YAL023C
YDL095W
Complex	283	2
YDL093W
YOR321W
Complex	284	3
YAL016W
YDL134C
YGL190C
Complex	285	3
YAL016W
YDL134C
YOR014W
Complex	286	8
YBR188C
YDR416W
YGR129W
YJR050W
YLL036C
YLR117C
YMR213W
YPR101W
Complex	287	3
YDL030W
YDL043C
YJL203W
Complex	288	2
YLL010C
YOR043W
Complex	289	2
YKL188C
YPL147W
Complex	290	2
YDR204W
YOL096C
Complex	291	3
YLR288C
YOR368W
YPL194W
Complex	292	2
YJL115W
YPL153C
Complex	293	2
YCR066W
YGL058W
Complex	294	3
YDR202C
YDR328C
YJR033C
Complex	295	3
YLR234W
YMR190C
YPL024W
Complex	296	2
YDR028C
YER133W
Complex	297	2
YBR050C
YER133W
Complex	298	3
YDL042C
YFR028C
YJL076W
Complex	299	3
YGL174W
YIR005W
YLR016C
Complex	300	5
YHR012W
YJL053W
YJL154C
YOR069W
YOR132W
Complex	301	3
YDR279W
YLR154C
YNL072W
Complex	302	10
YAL033W
YBL018C
YBR167C
YBR257W
YDR478W
YGR030C
YHR062C
YLR145W
YNL221C
YNL282W
Complex	303	3
YER070W
YGR180C
YJL026W
Complex	304	2
YGR285C
YHR064C
Complex	305	3
YDR265W
YJL210W
YMR026C
Complex	306	3
YHR085W
YHR197W
YNL182C
Complex	307	3
YDR289C
YGL246C
YOR048C
Complex	308	3
YBL014C
YJL025W
YML043C
Complex	309	6
YBL025W
YBR009C
YBR010W
YLR141W
YMR270C
YOR295W
Complex	310	2
YBR229C
YDR221W
Complex	311	12
YAL013W
YBR095C
YDL076C
YDR207C
YIL084C
YKL185W
YMR263W
YNL097C
YNL330C
YOL004W
YPL139C
YPL181W
Complex	312	5
YMR075W
YNL330C
YOL004W
YPL139C
YPR023C
Complex	313	17
YBL006C
YCR020W-B
YCR052W
YDR303C
YFR037C
YGR056W
YGR275W
YHR056C
YIL126W
YKR008W
YLR033W
YLR321C
YLR357W
YML127W
YMR033W
YMR091C
YPR034W
Complex	314	2
YER125W
YMR275C
Complex	315	2
YER125W
YML111W
Complex	316	2
YBL103C
YOL067C
Complex	317	2
YLL002W
YNL246W
Complex	318	2
YCR009C
YDR388W
Complex	319	2
YDR159W
YOL072W
Complex	320	20
YBR081C
YBR111W-A
YBR198C
YCL010C
YDR145W
YDR167W
YDR176W
YDR392W
YDR448W
YER164W
YGL066W
YGL112C
YGR252W
YHR099W
YLR055C
YMR223W
YMR236W
YOL148C
YPL047W
YPL254W
Complex	321	2
YDL047W
YFR040W
Complex	322	2
YDL047W
YJL098W
Complex	323	2
YDL047W
YKR028W
Complex	324	3
YDR181C
YMR127C
YOR213C
Complex	325	2
YER111C
YLR182W
Complex	326	5
YDL132W
YDR054C
YDR328C
YFL009W
YOR057W
Complex	327	2
YER133W
YKL193C
Complex	328	3
YDR086C
YER087C-B
YLR378C
Complex	329	4
YBR171W
YLR292C
YOR254C
YPL094C
Complex	330	2
YDR062W
YMR296C
Complex	331	7
YBR103W
YCR033W
YDR155C
YGL194C
YIL112W
YKR029C
YOL068C
Complex	332	6
YML049C
YMR240C
YMR288W
YNL138W-A
YOR319W
YPR094W
Complex	333	2
YHR098C
YPR181C
Complex	334	2
YLR226W
YPR161C
Complex	335	2
YIL104C
YNL124W
Complex	336	4
YIR022W
YJR010C-A
YLR066W
YML055W
Complex	337	6
YDL092W
YKL122C
YML105C
YPL210C
YPL243W
YPR088C
Complex	338	2
YDR292C
YKL154W
Complex	339	6
YDL216C
YDR179C
YIL071C
YJR084W
YMR025W
YOL117W
Complex	340	3
YGL213C
YLR398C
YPR189W
Complex	341	3
YBR112C
YCR084C
YNL167C
Complex	342	2
YBR156C
YJR089W
Complex	343	17
YBR081C
YBR198C
YDR145W
YDR167W
YDR176W
YDR392W
YDR448W
YER164W
YGL066W
YGL112C
YGL252C
YGR252W
YHR099W
YMR223W
YMR236W
YOL148C
YPL254W
Complex	344	2
YBR228W
YLR135W
Complex	345	2
YDL013W
YER116C
Complex	346	8
YDL105W
YDR288W
YEL019C
YER038C
YLR007W
YLR383W
YML023C
YOL034W
Complex	347	3
YAL030W
YGR009C
YPL232W
Complex	348	3
YDR477W
YER027C
YGL115W
Complex	349	3
YDR422C
YDR477W
YGL115W
Complex	350	3
YDR477W
YGL115W
YGL208W
Complex	351	2
YMR095C
YMR096W
Complex	352	2
YJR104C
YMR038C
Complex	353	7
YAL047C
YBR109C
YDR356W
YKL042W
YNL225C
YOR373W
YPL124W
Complex	354	3
YFL005W
YGR009C
YPR032W
Complex	355	3
YBR283C
YDR086C
YER019C-A
Complex	356	4
YBL016W
YDL159W
YDR103W
YLR362W
Complex	357	4
YDR178W
YKL141W
YKL148C
YLL041C
Complex	358	2
YGR244C
YOR142W
Complex	359	2
YFR030W
YJR137C
Complex	360	3
YDR310C
YOL068C
YOR279C
Complex	361	2
YBR036C
YPL057C
Complex	362	2
YAR042W
YHR195W
Complex	363	12
YBR289W
YDR073W
YFL049W
YGR275W
YHL025W
YJL176C
YMR033W
YNR023W
YOR290C
YPL016W
YPL129W
YPR034W
Complex	364	13
YAL011W
YBR231C
YDR190C
YDR334W
YDR485C
YFL039C
YGR002C
YJL081C
YLR085C
YLR385C
YML041C
YNL107W
YPL235W
Complex	365	4
YDR285W
YGL249W
YIL072W
YLR263W
Complex	366	3
YDL134C
YMR028W
YPL152W
Complex	367	3
YDL047W
YIL153W
YMR028W
Complex	368	3
YIL009C-A
YLR233C
YLR318W
Complex	369	4
YDR138W
YHR167W
YML062C
YNL139C
Complex	370	2
YGR181W
YJR135W-A
Complex	371	3
YCL061C
YMR048W
YNL273W
Complex	372	4
YHR186C
YJR066W
YNL006W
YPL180W
Complex	373	8
YER093C
YIL105C
YJL058C
YKL203C
YMR068W
YNL006W
YNL047C
YOL078W
Complex	374	3
YIL079C
YJL050W
YOL115W
Complex	375	3
YDL175C
YJL050W
YOL115W
Complex	376	3
YDL084W
YDR381W
YNL253W
Complex	377	2
YKL058W
YOR194C
Complex	378	15
YBR198C
YCR042C
YDR145W
YDR167W
YER148W
YGL112C
YGR274C
YML015C
YML098W
YML114C
YMR005W
YMR227C
YMR236W
YPL011C
YPL129W
Complex	379	2
YKL028W
YKR062W
Complex	380	3
YGR005C
YGR186W
YPL129W
Complex	381	10
YDL108W
YDR079C-A
YDR311W
YDR460W
YER171W
YIL143C
YLR005W
YPL122C
YPR025C
YPR056W
Complex	382	3
YER148W
YGR246C
YNL039W
Complex	383	6
YAL001C
YBR123C
YDR362C
YGR047C
YOR110W
YPL007C
Complex	384	2
YBR143C
YDR172W
Complex	385	10
YBR254C
YDR108W
YDR246W
YDR407C
YDR472W
YGR166W
YKR068C
YML077W
YMR218C
YOR115C
Complex	386	2
YDL201W
YDR165W
Complex	387	4
YAR008W
YLR105C
YMR059W
YPL083C
Complex	388	2
YFL037W
YML085C
Complex	389	2
YBR112C
YCR084C
Complex	390	17
YBR119W
YDL087C
YDR235W
YDR240C
YER029C
YFL017W-A
YGR013W
YGR074W
YHR086W
YIL061C
YKL012W
YLR147C
YLR275W
YLR298C
YML046W
YOR159C
YPR182W
Complex	391	18
YDL030W
YDL043C
YER029C
YFL017W-A
YGR074W
YIR005W
YIR009W
YJL203W
YLR147C
YLR275W
YML049C
YMR240C
YMR288W
YNL286W
YOR159C
YOR319W
YPL213W
YPR182W
Complex	392	28
YBL026W
YBR055C
YBR152W
YDL098C
YDR378C
YDR473C
YEL026W
YER029C
YER112W
YER146W
YER172C
YFL017W-A
YGR006W
YGR074W
YGR075C
YGR091W
YHR165C
YJR022W
YKL173W
YLR147C
YLR275W
YLR438C-A
YNL147W
YOR159C
YOR308C
YPR082C
YPR178W
YPR182W
Complex	393	14
YBL074C
YDR243C
YER029C
YER172C
YFL017W-A
YGR074W
YHR156C
YHR165C
YKL173W
YLR147C
YLR275W
YOR159C
YPR082C
YPR182W
Complex	394	8
YBL026W
YDR378C
YER112W
YER146W
YJR022W
YLR438C-A
YMR268C
YNL147W
Complex	395	2
YDR390C
YPR180W
Complex	396	2
YDR092W
YGL087C
Complex	397	5
YBR201W
YDR057W
YLR207W
YML029W
YOL013C
Complex	398	2
YLR207W
YOL013C
Complex	399	2
YER151C
YNR051C
Complex	400	2
YBR070C
YGL047W
Complex	401	2
YPL003W
YPR066W
Complex	402	2
YDR207C
YJR094C
Complex	403	7
YDR324C
YEL055C
YGR128C
YHR196W
YJL109C
YMR093W
YPL126W
Complex	404	6
YCR057C
YDR449C
YJL069C
YLR129W
YLR222C
YLR409C
Complex	405	6
YCL031C
YGL019W
YGR090W
YIL035C
YOR039W
YOR061W
Complex	406	2
YGL212W
YOR106W
Complex	407	4
YER072W
YFL004W
YJL012C
YPL019C
Complex	408	2
YIL139C
YPL167C
