# Supplementary material for: An efficient method for protein function annotation based on multilayer protein networks
Source: Hum Genomics. 2016 Sep 27;10:33. doi: 10.1186/s40246-016-0087-x (PMC5039885; doi:10.1186/s40246-016-0087-x)
Supplement: Additional file 1: — Supplementary Data are available, including Complexes.txt: The CYC2008 dataset, which consists of 408 protein complexes involving 1492 proteins in the yeast PPI network. DIP141001.txt: The DIP dataset, updated to Oct.1, 2014, consists of 5017 proteins and 23115 interactions among the proteins. Domain.txt: The domain data derived from Pfam database, including 1107 different types of domains among 3056 proteins. FP-MPN.exe: The FP-MPN algorithm. FPMPN.txt: The predicted results by FP-MPN. GO_C.txt, GO_F.txt and GO_P.txt: Represents cellular component (CC), molecular function (MF) and biological process (BP), respectively. (ZIP 437 kb) [file 40246_2016_87_MOESM1_ESM.zip › DIP141001.txt]

Q0050	YER142C
Q0080	YBL099W
Q0085	YPL078C
Q0130	Q0130
Q0130	YBL099W
Q0250	YER154W
Q0275	YER154W
YAL001C	YBR123C
YAL002W	YDR171W
YAL002W	YKR026C
YAL002W	YMR231W
YAL003W	YKL081W
YAL004W	YGL181W
YAL005C	YAR002W
YAL005C	YCL028W
YAL005C	YDR192C
YAL005C	YHR069C
YAL005C	YKL145W
YAL005C	YLL006W
YAL005C	YLR335W
YAL005C	YNL007C
YAL005C	YOR098C
YAL005C	YOR151C
YAL005C	YOR160W
YAL005C	YPL240C
YAL005C	YPR010C
YAL005C	YPR056W
YAL007C	YCL025C
YAL007C	YDL054C
YAL007C	YDR087C
YAL007C	YDR127W
YAL007C	YEL002C
YAL007C	YEL063C
YAL007C	YGL200C
YAL007C	YGR060W
YAL007C	YHR026W
YAL007C	YHR110W
YAL007C	YJL117W
YAL007C	YLR342W
YAL007C	YML012W
YAL007C	YNL130C
YAL007C	YPL076W
YAL007C	YPL264C
YAL009W	YDR211W
YAL009W	YLR342W
YAL010C	YFL048C
YAL011W	YDL181W
YAL011W	YER081W
YAL011W	YHR158C
YAL011W	YOL012C
YAL011W	YOR127W
YAL011W	YOR269W
YAL012W	YBR055C
YAL012W	YMR300C
YAL012W	YPL149W
YAL013W	YGL061C
YAL014C	YER133W
YAL015C	YBR127C
YAL015C	YCL018W
YAL015C	YCL064C
YAL015C	YDL029W
YAL015C	YDL059C
YAL015C	YDR214W
YAL015C	YEL030W
YAL015C	YFL039C
YAL015C	YJR068W
YAL015C	YJR077C
YAL015C	YNL037C
YAL016W	YDL134C
YAL016W	YGL190C
YAL016W	YGR161C
YAL016W	YGR281W
YAL016W	YHR082C
YAL016W	YHR135C
YAL016W	YHR158C
YAL016W	YNL127W
YAL016W	YOR014W
YAL016W	YPL152W
YAL017W	YCL027W
YAL017W	YDR099W
YAL017W	YDR190C
YAL017W	YGL112C
YAL017W	YMR205C
YAL017W	YOL045W
YAL017W	YPR160W
YAL018C	YBR036C
YAL018C	YBR290W
YAL018C	YCL025C
YAL018C	YDR331W
YAL018C	YHR026W
YAL018C	YLR264W
YAL019W	YBR160W
YAL019W	YJL124C
YAL019W	YOL045W
YAL021C	YBR020W
YAL021C	YBR072W
YAL021C	YCL018W
YAL021C	YCL028W
YAL021C	YCR093W
YAL021C	YDL165W
YAL021C	YDR171W
YAL021C	YDR188W
YAL021C	YDR443C
YAL021C	YER068W
YAL021C	YFL028C
YAL021C	YFL037W
YAL021C	YGL048C
YAL021C	YGR086C
YAL021C	YGR092W
YAL021C	YGR134W
YAL021C	YGR155W
YAL021C	YKR036C
YAL021C	YMR214W
YAL021C	YNL025C
YAL021C	YNL064C
YAL021C	YNR052C
YAL021C	YOR027W
YAL021C	YPR072W
YAL022C	YBR159W
YAL022C	YGL132W
YAL023C	YAR027W
YAL024C	YAL016W
YAL024C	YIR009W
YAL025C	YJR044C
YAL025C	YOR005C
YAL026C	YDL192W
YAL027W	YBR196C
YAL027W	YDR174W
YAL027W	YDR381W
YAL027W	YDR507C
YAL027W	YLR044C
YAL027W	YPL022W
YAL028W	YBL050W
YAL028W	YDL239C
YAL029C	YBR130C
YAL029C	YDR101C
YAL029C	YER110C
YAL029C	YGL106W
YAL029C	YOL086C
YAL029C	YOR035C
YAL029C	YOR181W
YAL030W	YDR468C
YAL032C	YDR364C
YAL032C	YDR416W
YAL032C	YGL120C
YAL032C	YGR278W
YAL032C	YKL173W
YAL032C	YLL036C
YAL032C	YLR117C
YAL032C	YLR338W
YAL032C	YLR423C
YAL032C	YMR288W
YAL032C	YNL189W
YAL032C	YPL151C
YAL032C	YPL213W
YAL034C	YGR274C
YAL034W-A	YGL172W
YAL035W	YDL014W
YAL035W	YER036C
YAL035W	YLR241W
YAL035W	YPR041W
YAL036C	YBR118W
YAL036C	YCL018W
YAL036C	YCR038C
YAL036C	YDL065C
YAL036C	YDL126C
YAL036C	YDR152W
YAL036C	YGR162W
YAL036C	YHR027C
YAL036C	YJL138C
YAL036C	YKR059W
YAL036C	YNR022C
YAL036C	YPL061W
YAL036C	YPR080W
YAL038W	YOR226C
YAL038W	YPR056W
YAL040C	YJL013C
YAL040C	YJL157C
YAL040C	YLR182W
YAL040C	YLR259C
YAL040C	YNL064C
YAL040C	YOR269W
YAL041W	YBR200W
YAL041W	YGL127C
YAL041W	YGR221C
YAL041W	YGR268C
YAL041W	YIL079C
YAL041W	YJL157C
YAL041W	YLR206W
YAL042W	YDL239C
YAL042W	YML067C
YAL043C	YDR195W
YAL043C	YDR228C
YAL043C	YDR311W
YAL043C	YJL033W
YAL043C	YJR093C
YAL043C	YKL018W
YAL043C	YKR002W
YAL043C	YLR115W
YAL043C	YLR277C
YAL043C	YMR061W
YAL045C	YJR063W
YAL047C	YAL047C
YAL047C	YHR158C
YAL047C	YHR172W
YAL047C	YLR429W
YAL047C	YPL093W
YAL048C	YGL219C
YAL048C	YLL006W
YAL053W	YAL026C
YAL053W	YLR083C
YAL053W	YLR292C
YAL053W	YLR342W
YAL053W	YOR153W
YAL054C	YHR041C
YAL054C	YLR049C
YAL054C	YNL189W
YAL055W	YDL065C
YAL055W	YDR265W
YAL055W	YMR026C
YAL055W	YOR098C
YAL056W	YER020W
YAL056W	YGL121C
YAL059W	YER110C
YAL059W	YER165W
YAL060W	YER081W
YAL061W	YMR308C
YAL062W	YLR267W
YAL064W	YHR114W
YAL064W	YMR149W
YAL064W-B	YPR126C
YAL067C	YER118C
YAL067C	YGR260W
YAL067C	YHR042W
YAR002C-A	YAL007C
YAR002C-A	YGL200C
YAR002C-A	YJR091C
YAR002W	YBR160W
YAR002W	YDL229W
YAR002W	YDR385W
YAR002W	YER110C
YAR002W	YLR293C
YAR002W	YLR335W
YAR002W	YLR347C
YAR002W	YOR133W
YAR003W	YBL026W
YAR003W	YBR175W
YAR003W	YDR140W
YAR003W	YER081W
YAR003W	YJL026W
YAR003W	YLR015W
YAR007C	YBL099W
YAR007C	YBR072W
YAR007C	YBR127C
YAR007C	YBR136W
YAR007C	YDL007W
YAR007C	YDR034C
YAR007C	YER078C
YAR007C	YFL039C
YAR007C	YGL219C
YAR007C	YJL088W
YAR007C	YKL152C
YAR007C	YLL006W
YAR007C	YLR347C
YAR007C	YMR116C
YAR007C	YMR234W
YAR007C	YPL240C
YAR008W	YJR091C
YAR008W	YMR059W
YAR009C	YOL133W
YAR014C	YER133W
YAR014C	YER158C
YAR014C	YGR285C
YAR014C	YHR064C
YAR014C	YLR096W
YAR018C	YAR018C
YAR018C	YGL181W
YAR018C	YIL061C
YAR018C	YML064C
YAR018C	YMR116C
YAR019C	YBR118W
YAR019C	YDL126C
YAR019C	YDL185W
YAR019C	YER110C
YAR019C	YHL007C
YAR019C	YML064C
YAR019C	YPR080W
YAR020C	YDR455C
YAR023C	YDL217C
YAR023C	YHL048W
YAR027W	YAR027W
YAR027W	YAR028W
YAR027W	YBR106W
YAR027W	YCL073C
YAR027W	YDL198C
YAR027W	YDR406W
YAR027W	YGL129C
YAR027W	YGR014W
YAR027W	YGR284C
YAR027W	YHR048W
YAR027W	YIR033W
YAR027W	YJL002C
YAR027W	YJL093C
YAR027W	YJR040W
YAR027W	YKR105C
YAR027W	YLR018C
YAR027W	YLR214W
YAR027W	YML038C
YAR027W	YMR149W
YAR027W	YMR279C
YAR027W	YOL030W
YAR027W	YOR273C
YAR028W	YGL104C
YAR028W	YGR055W
YAR028W	YML067C
YAR028W	YPL264C
YAR028W	YPR128C
YAR030C	YAR027W
YAR030C	YJR091C
YAR031W	YCL025C
YAR031W	YDL054C
YAR031W	YHR110W
YAR033W	YAR033W
YAR033W	YGR260W
YAR033W	YHL048W
YAR033W	YLL028W
YAR033W	YPL076W
YAR033W	YPR198W
YAR035W	YLR295C
YAR035W	YLR447C
YAR042W	YER120W
YAR042W	YGR192C
YAR047C	YJR063W
YAR064W	YBR109C
YAR064W	YGL070C
YAR066W	YDR074W
YAR066W	YLR145W
YAR069C	YPL215W
YBL001C	YNL189W
YBL002W	YBR114W
YBL002W	YCL066W
YBL002W	YCR040W
YBL002W	YDR121W
YBL002W	YER142C
YBL002W	YGR054W
YBL002W	YGR067C
YBL002W	YIL035C
YBL002W	YJR090C
YBL002W	YKR001C
YBL002W	YKR048C
YBL002W	YNL068C
YBL002W	YNL262W
YBL002W	YOL054W
YBL002W	YOL087C
YBL002W	YOL108C
YBL002W	YOR116C
YBL002W	YOR304W
YBL002W	YPR175W
YBL002W	YPR190C
YBL003C	YBR017C
YBL003C	YCR057C
YBL003C	YPL153C
YBL004W	YBR009C
YBL004W	YBR251W
YBL004W	YCR057C
YBL004W	YDL213C
YBL004W	YDR060W
YBL004W	YDR280W
YBL004W	YGR090W
YBL004W	YHR089C
YBL004W	YNL030W
YBL004W	YNL284C
YBL004W	YOL139C
YBL004W	YPR137W
YBL005W	YCR009C
YBL005W	YDR176W
YBL005W	YDR388W
YBL006C	YDR489W
YBL007C	YBR205W
YBL007C	YCR030C
YBL007C	YER133W
YBL007C	YFR024C-A
YBL007C	YGL181W
YBL007C	YGR268C
YBL007C	YHR016C
YBL007C	YJL151C
YBL007C	YLR078C
YBL007C	YNL084C
YBL007C	YNL106C
YBL007C	YNL138W
YBL007C	YOR181W
YBL007C	YPL246C
YBL007C	YPR159W
YBL008W	YBL008W
YBL008W	YBR289W
YBL008W	YCL018W
YBL008W	YJL115W
YBL008W	YJL176C
YBL008W	YOR038C
YBL008W	YOR290C
YBL010C	YKR022C
YBL013W	YBR160W
YBL014C	YHL004W
YBL014C	YJL025W
YBL015W	YJR068W
YBL016W	YDL159W
YBL016W	YDR103W
YBL016W	YER075C
YBL016W	YGL178W
YBL016W	YHR168W
YBL016W	YLR362W
YBL016W	YNL053W
YBL016W	YPL049C
YBL017C	YDR432W
YBL017C	YOR181W
YBL017C	YPL049C
YBL019W	YBR088C
YBL019W	YEL009C
YBL021C	YDR502C
YBL021C	YER103W
YBL021C	YJR045C
YBL021C	YML048W
YBL022C	YGR040W
YBL022C	YIL061C
YBL022C	YLR180W
YBL022C	YML029W
YBL022C	YOR136W
YBL023C	YBL023C
YBL023C	YBR060C
YBL023C	YBR126C
YBL023C	YDL017W
YBL023C	YEL032W
YBL023C	YGL201C
YBL023C	YHR118C
YBL023C	YLL004W
YBL023C	YLR103C
YBL023C	YLR274W
YBL023C	YML065W
YBL023C	YOR080W
YBL023C	YOR196C
YBL024W	YBR084W
YBL025W	YDL113C
YBL025W	YHR200W
YBL025W	YIL141W
YBL025W	YJR087W
YBL025W	YMR270C
YBL026W	YBR019C
YBL026W	YBR118W
YBL026W	YDL160C
YBL026W	YDR378C
YBL026W	YDR440W
YBL026W	YER112W
YBL026W	YFL037W
YBL026W	YFR053C
YBL026W	YGL173C
YBL026W	YGL234W
YBL026W	YGR077C
YBL026W	YHR165C
YBL026W	YIL048W
YBL026W	YJL008C
YBL026W	YJR022W
YBL026W	YJR121W
YBL026W	YLR074C
YBL026W	YLR120C
YBL026W	YLR128W
YBL026W	YLR147C
YBL026W	YLR264W
YBL026W	YML085C
YBL026W	YMR237W
YBL026W	YMR268C
YBL026W	YNL118C
YBL026W	YNL264C
YBL026W	YNL287W
YBL026W	YOL102C
YBL026W	YOR043W
YBL026W	YPL042C
YBL026W	YPL249C-A
YBL026W	YPR032W
YBL026W	YPR080W
YBL026W	YPR184W
YBL027W	YGR069W
YBL030C	YBL050W
YBL030C	YBR017C
YBL030C	YBR109C
YBL030C	YBR217W
YBL030C	YDL059C
YBL030C	YDL132W
YBL030C	YDR388W
YBL030C	YEL020W-A
YBL030C	YER161C
YBL030C	YFR028C
YBL030C	YGL137W
YBL030C	YGL237C
YBL030C	YHR005C-A
YBL030C	YHR133C
YBL030C	YHR166C
YBL030C	YHR197W
YBL030C	YJL173C
YBL030C	YLL006W
YBL030C	YML058W
YBL030C	YMR106C
YBL030C	YOR181W
YBL031W	YGR218W
YBL032W	YBR084W
YBL032W	YFR012W
YBL032W	YGL049C
YBL032W	YML105C
YBL032W	YMR125W
YBL032W	YMR310C
YBL032W	YNL005C
YBL033C	YNL105W
YBL033C	YPR172W
YBL034C	YBL034C
YBL034C	YER177W
YBL035C	YDL058W
YBL035C	YNL102W
YBL035C	YOL094C
YBL036C	YBR196C
YBL036C	YDR023W
YBL036C	YDR226W
YBL036C	YFR053C
YBL036C	YGR087C
YBL036C	YOL078W
YBL037W	YJR058C
YBL037W	YNL118C
YBL038W	YBL004W
YBL038W	YCL014W
YBL038W	YDR237W
YBL038W	YDR462W
YBL038W	YER155C
YBL038W	YJL063C
YBL038W	YJL176C
YBL038W	YKR085C
YBL038W	YLR189C
YBL038W	YNL005C
YBL038W	YNL284C
YBL038W	YOR150W
YBL038W	YOR290C
YBL039C	YDL029W
YBL039C	YDL047W
YBL039C	YDR260C
YBL039C	YDR394W
YBL039C	YGL081W
YBL039C	YGR262C
YBL039C	YJL138C
YBL039C	YKL196C
YBL039C	YKR026C
YBL039C	YKR059W
YBL039C	YLR291C
YBL039C	YMR024W
YBL039C	YOL126C
YBL039C	YOL139C
YBL039C	YOR151C
YBL039C	YOR351C
YBL039C	YPR110C
YBL040C	YEL063C
YBL040C	YGR060W
YBL040C	YMR215W
YBL040C	YPR156C
YBL041W	YCR073C
YBL041W	YDL020C
YBL041W	YHR200W
YBL043W	YBL100W-A
YBL043W	YDR099W
YBL044W	YJL159W
YBL044W	YMR304W
YBL045C	YDR388W
YBL045C	YGL137W
YBL045C	YIL061C
YBL045C	YKL095W
YBL045C	YMR036C
YBL045C	YMR047C
YBL045C	YNL118C
YBL045C	YOR125C
YBL045C	YPL204W
YBL045C	YPR054W
YBL046W	YDL112W
YBL046W	YDR225W
YBL046W	YDR293C
YBL046W	YNL201C
YBL047C	YBR109C
YBL047C	YIL148W
YBL047C	YKR094C
YBL047C	YLL039C
YBL047C	YLR167W
YBL047C	YNL243W
YBL047C	YOL054W
YBL047C	YPL153C
YBL047C	YPL204W
YBL049W	YBR072W
YBL049W	YBR118W
YBL049W	YDR255C
YBL049W	YGR172C
YBL049W	YIL034C
YBL049W	YIL097W
YBL049W	YIL142W
YBL049W	YJL014W
YBL049W	YJR091C
YBL049W	YLR180W
YBL049W	YNL064C
YBL049W	YPR080W
YBL050W	YBR272C
YBL050W	YDL133W
YBL050W	YGL095C
YBL050W	YGR009C
YBL050W	YJR063W
YBL050W	YLR026C
YBL050W	YLR117C
YBL050W	YLR130C
YBL050W	YLR268W
YBL050W	YMR197C
YBL050W	YOL018C
YBL050W	YOR036W
YBL050W	YOR158W
YBL050W	YOR245C
YBL051C	YAR008W
YBL051C	YKR096W
YBL051C	YPL204W
YBL052C	YBR274W
YBL052C	YGL207W
YBL052C	YNL258C
YBL052C	YOR064C
YBL054W	YNL118C
YBL056W	YBR097W
YBL056W	YBR247C
YBL056W	YCL018W
YBL056W	YCL064C
YBL056W	YDL059C
YBL056W	YGR205W
YBL056W	YGR240C
YBL056W	YJL088W
YBL056W	YJR077C
YBL058W	YBR223C
YBL058W	YDL126C
YBL058W	YDL190C
YBL058W	YKL213C
YBL059W	YJR091C
YBL061C	YIL007C
YBL064C	YDR069C
YBL064C	YDR488C
YBL066C	YBL026W
YBL066C	YDR247W
YBL066C	YEL015W
YBL068W	YKL181W
YBL068W	YOL061W
YBL071C	YCL027W
YBL072C	YDR459C
YBL072C	YKL143W
YBL072C	YMR047C
YBL074C	YDR283C
YBL074C	YKL173W
YBL075C	YBL021C
YBL075C	YCR002C
YBL075C	YDL047W
YBL075C	YDR128W
YBL075C	YGL004C
YBL075C	YGL130W
YBL075C	YGL219C
YBL075C	YGR092W
YBL075C	YHR199C
YBL075C	YLL006W
YBL075C	YLR291C
YBL075C	YLR429W
YBL075C	YNL007C
YBL075C	YNL135C
YBL075C	YOR212W
YBL075C	YOR250C
YBL075C	YPL259C
YBL076C	YBR058C
YBL076C	YBR109C
YBL076C	YNL244C
YBL076C	YOR080W
YBL077W	YBL077W
YBL078C	YHR171W
YBL078C	YLL042C
YBL078C	YNL223W
YBL079W	YJL061W
YBL079W	YKL068W
YBL080C	YCR106W
YBL082C	YKL210W
YBL084C	YBL084C
YBL084C	YDL008W
YBL084C	YDR118W
YBL084C	YKL022C
YBL084C	YLR127C
YBL084C	YOR249C
YBL085W	YBR200W
YBL085W	YBR238C
YBL085W	YER124C
YBL085W	YER158C
YBL085W	YHL007C
YBL085W	YLR229C
YBL085W	YML109W
YBL085W	YNL078W
YBL087C	YDR361C
YBL087C	YER110C
YBL087C	YFL037W
YBL087C	YHR114W
YBL087C	YLR259C
YBL087C	YML056C
YBL087C	YOR206W
YBL087C	YPL208W
YBL088C	YAL019W
YBL088C	YBR009C
YBL088C	YNL030W
YBL088C	YPL110C
YBL089W	YJR091C
YBL089W	YLR325C
YBL089W	YOR082C
YBL089W	YPL022W
YBL090W	YBR251W
YBL090W	YHL004W
YBL092W	YDR026C
YBL093C	YDR443C
YBL093C	YER022W
YBL093C	YHR147C
YBL093C	YKL129C
YBL093C	YML007W
YBL093C	YNL236W
YBL093C	YNR010W
YBL093C	YOL135C
YBL093C	YOR140W
YBL093C	YOR174W
YBL093C	YPR070W
YBL094C	YMR047C
YBL097W	YLR373C
YBL099W	Q0085
YBL099W	YAL021C
YBL099W	YAR003W
YBL099W	YBL026W
YBL099W	YBL036C
YBL099W	YBR039W
YBL099W	YBR114W
YBL099W	YBR217W
YBL099W	YBR223C
YBL099W	YBR264C
YBL099W	YCR079W
YBL099W	YDL004W
YBL099W	YDL013W
YBL099W	YDL181W
YBL099W	YDL200C
YBL099W	YDR131C
YBL099W	YDR143C
YBL099W	YDR200C
YBL099W	YDR227W
YBL099W	YDR298C
YBL099W	YDR523C
YBL099W	YER059W
YBL099W	YER133W
YBL099W	YER171W
YBL099W	YER173W
YBL099W	YFR028C
YBL099W	YGL131C
YBL099W	YGR123C
YBL099W	YGR262C
YBL099W	YHR135C
YBL099W	YIL066C
YBL099W	YJL087C
YBL099W	YJL173C
YBL099W	YJL180C
YBL099W	YJR121W
YBL099W	YKL215C
YBL099W	YLL019C
YBL099W	YLR238W
YBL099W	YML081C-A
YBL099W	YMR106C
YBL099W	YMR284W
YBL099W	YNL090W
YBL099W	YNL182C
YBL099W	YNL290W
YBL099W	YOL094C
YBL099W	YOR181W
YBL099W	YPL153C
YBL099W	YPR020W
YBL099W	YPR110C
YBL100C	YJL070C
YBL100W-A	YNL229C
YBL102W	YDR414C
YBL102W	YFL058W
YBL102W	YLR083C
YBL102W	YLR338W
YBL102W	YLR453C
YBL103C	YNL098C
YBL103C	YOL108C
YBL104C	YNL054W
YBL104C	YOR080W
YBL104C	YPL259C
YBL105C	YBR160W
YBL105C	YCL027W
YBL105C	YER118C
YBL105C	YER165W
YBL105C	YJL002C
YBL105C	YJL020C
YBL105C	YOR231W
YBL105C	YPR154W
YBL105C	YPR165W
YBL106C	YAR018C
YBL106C	YCL017C
YBL106C	YGR172C
YBL106C	YHR161C
YBL106C	YKR030W
YBL106C	YNL094W
YBL106C	YOR197W
YBL107C	YML116W
YBL108W	YHR135C
YBL113C	YLR348C
YBR001C	YDR099W
YBR003W	YJR022W
YBR004C	YLR082C
YBR006W	YDR382W
YBR006W	YKL023W
YBR009C	YAL035W
YBR009C	YAR002C-A
YBR009C	YBL032W
YBR009C	YBR010W
YBR009C	YBR083W
YBR009C	YBR084W
YBR009C	YBR272C
YBR009C	YCR057C
YBR009C	YDL058W
YBR009C	YDL070W
YBR009C	YDR155C
YBR009C	YDR227W
YBR009C	YER065C
YBR009C	YER075C
YBR009C	YER164W
YBR009C	YGL019W
YBR009C	YGL130W
YBR009C	YGL190C
YBR009C	YGR162W
YBR009C	YGR170W
YBR009C	YGR252W
YBR009C	YIL035C
YBR009C	YJL222W
YBR009C	YJR132W
YBR009C	YKL067W
YBR009C	YLR074C
YBR009C	YLR180W
YBR009C	YLR247C
YBR009C	YLR340W
YBR009C	YLR442C
YBR009C	YML102W
YBR009C	YMR061W
YBR009C	YNL031C
YBR009C	YNL113W
YBR009C	YNL132W
YBR009C	YNL182C
YBR009C	YOL108C
YBR009C	YOR188W
YBR009C	YPR104C
YBR010W	YCR084C
YBR010W	YDR224C
YBR010W	YDR225W
YBR010W	YDR227W
YBR010W	YDR440W
YBR010W	YDR477W
YBR010W	YER142C
YBR010W	YKL103C
YBR010W	YML069W
YBR010W	YML102W
YBR011C	YBR109C
YBR011C	YJR062C
YBR011C	YKL108W
YBR011C	YLR371W
YBR011C	YLR425W
YBR011C	YNL135C
YBR011C	YPL111W
YBR011C	YPL204W
YBR012W-B	YLR116W
YBR012W-B	YLR373C
YBR014C	YBR101C
YBR014C	YJR091C
YBR014C	YPR086W
YBR015C	YGR260W
YBR017C	YAL032C
YBR017C	YBL039C
YBR017C	YBL075C
YBR017C	YBL099W
YBR017C	YBR019C
YBR017C	YBR247C
YBR017C	YDL063C
YBR017C	YDR062W
YBR017C	YDR071C
YBR017C	YDR192C
YBR017C	YDR216W
YBR017C	YDR394W
YBR017C	YEL051W
YBR017C	YFR053C
YBR017C	YGL105W
YBR017C	YGL122C
YBR017C	YGR094W
YBR017C	YGR254W
YBR017C	YGR282C
YBR017C	YHL007C
YBR017C	YJR009C
YBR017C	YJR045C
YBR017C	YKL068W
YBR017C	YKL104C
YBR017C	YKL212W
YBR017C	YKR046C
YBR017C	YLL018C
YBR017C	YLR044C
YBR017C	YLR310C
YBR017C	YLR355C
YBR017C	YML124C
YBR017C	YMR012W
YBR017C	YMR047C
YBR017C	YNL037C
YBR017C	YNL124W
YBR017C	YNR069C
YBR017C	YOL123W
YBR017C	YOR176W
YBR017C	YOR317W
YBR017C	YOR374W
YBR017C	YOR375C
YBR017C	YPL049C
YBR018C	YDL047W
YBR018C	YDR142C
YBR018C	YDR165W
YBR018C	YDR398W
YBR018C	YER081W
YBR018C	YHR030C
YBR018C	YKL108W
YBR018C	YPL031C
YBR018C	YPL259C
YBR018C	YPR054W
YBR019C	YBR234C
YBR019C	YCL048W
YBR019C	YDL047W
YBR019C	YDL225W
YBR019C	YDR128W
YBR019C	YDR142C
YBR019C	YDR225W
YBR019C	YDR386W
YBR019C	YDR398W
YBR019C	YEL056W
YBR019C	YGR083C
YBR019C	YHL019C
YBR019C	YKR026C
YBR019C	YLR186W
YBR019C	YLR229C
YBR019C	YLR320W
YBR019C	YML064C
YBR019C	YML102W
YBR019C	YMR049C
YBR019C	YMR117C
YBR019C	YNL290W
YBR019C	YOL133W
YBR019C	YOR212W
YBR019C	YOR351C
YBR020W	YAL015C
YBR020W	YAR007C
YBR020W	YBL049W
YBR020W	YBR217W
YBR020W	YBR223C
YBR020W	YCR088W
YBR020W	YDL017W
YBR020W	YDL043C
YBR020W	YDL047W
YBR020W	YDL164C
YBR020W	YDR030C
YBR020W	YDR076W
YBR020W	YDR260C
YBR020W	YDR267C
YBR020W	YDR306C
YBR020W	YDR388W
YBR020W	YDR394W
YBR020W	YDR477W
YBR020W	YDR523C
YBR020W	YER081W
YBR020W	YER171W
YBR020W	YFL038C
YBR020W	YFR028C
YBR020W	YGL004C
YBR020W	YGL081W
YBR020W	YGL163C
YBR020W	YGL190C
YBR020W	YGR040W
YBR020W	YHR030C
YBR020W	YHR199C
YBR020W	YJL106W
YBR020W	YJL173C
YBR020W	YJR090C
YBR020W	YKL193C
YBR020W	YKL210W
YBR020W	YKR017C
YBR020W	YKR026C
YBR020W	YLL019C
YBR020W	YLR016C
YBR020W	YLR291C
YBR020W	YLR427W
YBR020W	YML032C
YBR020W	YMR059W
YBR020W	YMR284W
YBR020W	YNL032W
YBR020W	YNL061W
YBR020W	YNL090W
YBR020W	YNL161W
YBR020W	YNL323W
YBR020W	YOL100W
YBR020W	YOL115W
YBR020W	YOR181W
YBR020W	YOR212W
YBR020W	YPL149W
YBR020W	YPL164C
YBR020W	YPR093C
YBR021W	YHR042W
YBR021W	YOR128C
YBR023C	YBL061C
YBR023C	YHR123W
YBR024W	Q0250
YBR024W	YBR024W
YBR024W	YBR037C
YBR024W	YHL042W
YBR025C	YBR055C
YBR025C	YBR198C
YBR025C	YDR398W
YBR025C	YNL207W
YBR025C	YOL090W
YBR027C	YKL130C
YBR027C	YMR047C
YBR028C	YHR135C
YBR029C	YCR061W
YBR034C	YDR249C
YBR034C	YER017C
YBR036C	YAL007C
YBR036C	YBR159W
YBR036C	YDL212W
YBR036C	YDR276C
YBR036C	YDR307W
YBR036C	YEL063C
YBR036C	YGL051W
YBR036C	YGR284C
YBR036C	YHR026W
YBR036C	YIL016W
YBR036C	YIL114C
YBR036C	YJL196C
YBR036C	YKL065C
YBR036C	YLL048C
YBR036C	YLR372W
YBR036C	YML048W
YBR036C	YMR215W
YBR036C	YMR306W
YBR036C	YOR016C
YBR036C	YPL227C
YBR036C	YPL264C
YBR037C	Q0250
YBR037C	YBR037C
YBR037C	YPR079W
YBR038W	YBR160W
YBR038W	YHR123W
YBR038W	YPR106W
YBR039W	YDL029W
YBR039W	YDL047W
YBR039W	YDR523C
YBR039W	YER171W
YBR039W	YFR028C
YBR039W	YGL237C
YBR039W	YHR197W
YBR039W	YJR068W
YBR039W	YJR121W
YBR039W	YML058W
YBR039W	YMR059W
YBR039W	YMR106C
YBR039W	YOL087C
YBR041W	YDL153C
YBR042C	YER081W
YBR042C	YHR115C
YBR044C	YBR221C
YBR044C	YDL093W
YBR044C	YJR022W
YBR044C	YLL041C
YBR045C	YBL105C
YBR045C	YER054C
YBR049C	YDR130C
YBR049C	YDR303C
YBR049C	YGR274C
YBR049C	YLR176C
YBR049C	YLR357W
YBR049C	YNL189W
YBR049C	YOL006C
YBR050C	YBR109C
YBR050C	YER133W
YBR052C	YDR032C
YBR054W	YBR302C
YBR054W	YDR190C
YBR054W	YKR039W
YBR054W	YML132W
YBR054W	YOR040W
YBR055C	YBL075C
YBR055C	YBL076C
YBR055C	YBR011C
YBR055C	YBR019C
YBR055C	YBR020W
YBR055C	YBR126C
YBR055C	YBR196C
YBR055C	YCL043C
YBR055C	YCR002C
YBR055C	YDL126C
YBR055C	YDR129C
YBR055C	YDR473C
YBR055C	YEL034W
YBR055C	YER003C
YBR055C	YER146W
YBR055C	YER172C
YBR055C	YFL017W-A
YBR055C	YGL245W
YBR055C	YGL253W
YBR055C	YGR074W
YBR055C	YGR094W
YBR055C	YGR155W
YBR055C	YHR019C
YBR055C	YHR064C
YBR055C	YHR165C
YBR055C	YHR183W
YBR055C	YHR208W
YBR055C	YJR009C
YBR055C	YJR022W
YBR055C	YJR139C
YBR055C	YKL081W
YBR055C	YKL157W
YBR055C	YLL018C
YBR055C	YLR044C
YBR055C	YLR147C
YBR055C	YLR259C
YBR055C	YLR355C
YBR055C	YLR432W
YBR055C	YLR446W
YBR055C	YMR012W
YBR055C	YMR105C
YBR055C	YMR120C
YBR055C	YMR205C
YBR055C	YNL147W
YBR055C	YNR001C
YBR055C	YOR136W
YBR055C	YOR159C
YBR055C	YPL004C
YBR055C	YPL061W
YBR055C	YPR178W
YBR056W	YFR007W
YBR057C	YCL055W
YBR057C	YDR206W
YBR057C	YGL192W
YBR057C	YKR031C
YBR058C	YGR268C
YBR058C	YMR309C
YBR058C	YOL086C
YBR058C	YOL132W
YBR058C	YOL156W
YBR058C	YOR123C
YBR058C-A	YLR350W
YBR058C-A	YMR296C
YBR059C	YBR059C
YBR059C	YCL032W
YBR059C	YER177W
YBR059C	YJR045C
YBR059C	YMR144W
YBR059C	YPR033C
YBR060C	YBR160W
YBR060C	YHR118C
YBR060C	YJL194W
YBR060C	YLL004W
YBR060C	YLR117C
YBR060C	YML065W
YBR060C	YNL261W
YBR060C	YPR162C
YBR061C	YDR461W
YBR061C	YHR008C
YBR061C	YHR026W
YBR061C	YJL016W
YBR063C	YDR369C
YBR065C	YER081W
YBR065C	YLL036C
YBR065C	YLR117C
YBR065C	YMR213W
YBR065C	YPR182W
YBR067C	YJR091C
YBR067C	YNL237W
YBR068C	YBL089W
YBR068C	YDL212W
YBR068C	YDR046C
YBR068C	YDR385W
YBR068C	YOR133W
YBR069C	YAR031W
YBR069C	YCR034W
YBR069C	YDL199C
YBR069C	YER110C
YBR069C	YGL051W
YBR069C	YHR020W
YBR069C	YJL117W
YBR069C	YJR077C
YBR069C	YKL065C
YBR069C	YLR044C
YBR069C	YLR343W
YBR069C	YNL064C
YBR069C	YPL233W
YBR072W	YBR017C
YBR072W	YBR072W
YBR072W	YBR109C
YBR072W	YBR114W
YBR072W	YBR160W
YBR072W	YBR198C
YBR072W	YCR002C
YBR072W	YCR005C
YBR072W	YCR009C
YBR072W	YDL047W
YBR072W	YDL101C
YBR072W	YDL145C
YBR072W	YDL200C
YBR072W	YDR142C
YBR072W	YDR200C
YBR072W	YDR339C
YBR072W	YDR398W
YBR072W	YDR523C
YBR072W	YEL056W
YBR072W	YER059W
YBR072W	YER066C-A
YBR072W	YER171W
YBR072W	YFL034C-B
YBR072W	YFR028C
YBR072W	YGL137W
YBR072W	YGL208W
YBR072W	YHR030C
YBR072W	YHR120W
YBR072W	YHR135C
YBR072W	YHR199C
YBR072W	YIL007C
YBR072W	YIL035C
YBR072W	YIL046W
YBR072W	YIL142W
YBR072W	YJL098W
YBR072W	YJR053W
YBR072W	YJR062C
YBR072W	YJR076C
YBR072W	YKL139W
YBR072W	YKL193C
YBR072W	YKR026C
YBR072W	YKR036C
YBR072W	YLL011W
YBR072W	YLR097C
YBR072W	YLR148W
YBR072W	YLR175W
YBR072W	YLR196W
YBR072W	YLR320W
YBR072W	YLR442C
YBR072W	YMR049C
YBR072W	YMR055C
YBR072W	YMR284W
YBR072W	YNL128W
YBR072W	YNL189W
YBR072W	YNR019W
YBR072W	YOL062C
YBR072W	YOR125C
YBR072W	YOR229W
YBR072W	YOR231W
YBR072W	YPR110C
YBR072W	YPR137W
YBR073W	YGL213C
YBR073W	YLR453C
YBR074W	YMR083W
YBR077C	YBR077C
YBR077C	YGR163W
YBR077C	YML121W
YBR079C	YDL005C
YBR079C	YDR091C
YBR079C	YIL071C
YBR079C	YLR192C
YBR079C	YML085C
YBR079C	YNL243W
YBR079C	YNL244C
YBR079C	YOR039W
YBR079C	YOR361C
YBR079C	YPL001W
YBR080C	YBR217W
YBR080C	YGR262C
YBR080C	YOR036W
YBR081C	YAL029C
YBR081C	YBR253W
YBR081C	YCL010C
YBR081C	YDR146C
YBR081C	YDR167W
YBR081C	YDR176W
YBR081C	YGL112C
YBR081C	YGL244W
YBR081C	YGR252W
YBR081C	YMR236W
YBR081C	YPL254W
YBR081C	YPR025C
YBR082C	YBR020W
YBR082C	YDR529C
YBR082C	YER125W
YBR082C	YGL206C
YBR082C	YNL071W
YBR082C	YOL055C
YBR083W	YDR224C
YBR083W	YPL235W
YBR084C-A	YGR069W
YBR084W	YAL019W
YBR084W	YAL035W
YBR084W	YBL035C
YBR084W	YGR285C
YBR084W	YHR013C
YBR084W	YHR089C
YBR085W	YBR085W
YBR085W	YER161C
YBR085W	YER171W
YBR085W	YGL237C
YBR085W	YGR262C
YBR085W	YHR002W
YBR085W	YHR135C
YBR085W	YJL173C
YBR085W	YOR181W
YBR086C	YNL194C
YBR086C	YPR086W
YBR087W	YBL035C
YBR087W	YHR191C
YBR087W	YJR068W
YBR087W	YLR390W
YBR087W	YMR078C
YBR087W	YOL094C
YBR087W	YOR144C
YBR087W	YOR217W
YBR088C	YBL099W
YBR088C	YBR087W
YBR088C	YBR088C
YBR088C	YBR196C
YBR088C	YCL040W
YBR088C	YCR092C
YBR088C	YDL164C
YBR088C	YDR419W
YBR088C	YER041W
YBR088C	YFR027W
YBR088C	YFR053C
YBR088C	YGR155W
YBR088C	YHR031C
YBR088C	YIL148W
YBR088C	YJL088W
YBR088C	YJR043C
YBR088C	YJR068W
YBR088C	YKL113C
YBR088C	YKR094C
YBR088C	YLL039C
YBR088C	YLR167W
YBR088C	YML021C
YBR088C	YML056C
YBR088C	YMR167W
YBR088C	YNL290W
YBR088C	YOL055C
YBR088C	YOR116C
YBR088C	YPL140C
YBR089C-A	YAR007C
YBR089C-A	YBR245C
YBR089C-A	YFR013W
YBR089C-A	YFR037C
YBR089C-A	YIL126W
YBR089C-A	YJL026W
YBR089C-A	YLR321C
YBR089C-A	YMR125W
YBR089C-A	YNR003C
YBR089C-A	YOR110W
YBR089C-A	YPL082C
YBR090C	YER158C
YBR091C	YJL054W
YBR091C	YKL002W
YBR093C	YKR106W
YBR094W	YBR072W
YBR094W	YGR118W
YBR094W	YLR264W
YBR094W	YOR167C
YBR094W	YPR132W
YBR095C	YNL330C
YBR095C	YOL004W
YBR098W	YBL007C
YBR098W	YBR160W
YBR098W	YDR386W
YBR098W	YFR024C-A
YBR098W	YJR121W
YBR099C	YER133W
YBR099C	YJR063W
YBR101C	YDR171W
YBR101C	YKL171W
YBR101C	YLL062C
YBR101C	YLR074C
YBR101C	YMR092C
YBR101C	YMR173W
YBR101C	YPL136W
YBR101C	YPR154W
YBR102C	YBR160W
YBR102C	YGL233W
YBR102C	YIL061C
YBR102C	YIL068C
YBR102C	YLR166C
YBR102C	YLR423C
YBR102C	YNR046W
YBR102C	YPR055W
YBR103W	YBR072W
YBR103W	YCR033W
YBR103W	YCR077C
YBR103W	YDR148C
YBR103W	YDR155C
YBR103W	YDR227W
YBR103W	YEL064C
YBR103W	YGR254W
YBR103W	YHL004W
YBR103W	YIL112W
YBR103W	YJR141W
YBR103W	YLR347C
YBR103W	YLR409C
YBR103W	YMR155W
YBR103W	YMR273C
YBR103W	YNL064C
YBR103W	YNL189W
YBR103W	YOR319W
YBR105C	YCL039W
YBR105C	YMR061W
YBR106W	YBR036C
YBR106W	YBR110W
YBR106W	YBR183W
YBR106W	YBR283C
YBR106W	YBR287W
YBR106W	YBR290W
YBR106W	YBR298C
YBR106W	YCL025C
YBR106W	YCR028C
YBR106W	YDL015C
YBR106W	YDL093W
YBR106W	YDL128W
YBR106W	YDR297W
YBR106W	YDR331W
YBR106W	YDR342C
YBR106W	YDR414C
YBR106W	YDR508C
YBR106W	YEL002C
YBR106W	YER060W-A
YBR106W	YGL054C
YBR106W	YGL055W
YBR106W	YGL167C
YBR106W	YGR224W
YBR106W	YGR260W
YBR106W	YGR289C
YBR106W	YHL042W
YBR106W	YHL048W
YBR106W	YHR123W
YBR106W	YJL059W
YBR106W	YJL108C
YBR106W	YJL196C
YBR106W	YJR015W
YBR106W	YKL146W
YBR106W	YKL165C
YBR106W	YKR106W
YBR106W	YLR378C
YBR106W	YML067C
YBR106W	YML123C
YBR106W	YMR058W
YBR106W	YMR149W
YBR106W	YMR274C
YBR106W	YNL048W
YBR106W	YNL101W
YBR106W	YNL125C
YBR106W	YNL275W
YBR106W	YNL321W
YBR106W	YNR013C
YBR106W	YNR019W
YBR106W	YNR055C
YBR106W	YOL132W
YBR106W	YOL156W
YBR106W	YPR124W
YBR106W	YPR156C
YBR106W	YPR201W
YBR107C	YBR211C
YBR107C	YDR254W
YBR107C	YDR318W
YBR107C	YDR383C
YBR107C	YER081W
YBR107C	YJR135C
YBR107C	YPL018W
YBR108W	YCR009C
YBR108W	YDR388W
YBR108W	YGR136W
YBR108W	YLR438C-A
YBR109C	YAL029C
YBR109C	YBR118W
YBR109C	YBR127C
YBR109C	YBR130C
YBR109C	YBR229C
YBR109C	YDR032C
YBR109C	YDR231C
YBR109C	YEL034W
YBR109C	YFL039C
YBR109C	YFR004W
YBR109C	YFR014C
YBR109C	YGL043W
YBR109C	YGL063W
YBR109C	YGL106W
YBR109C	YGR034W
YBR109C	YGR144W
YBR109C	YHR179W
YBR109C	YIL021W
YBR109C	YJR073C
YBR109C	YJR104C
YBR109C	YKL129C
YBR109C	YKL152C
YBR109C	YKL182W
YBR109C	YKR025W
YBR109C	YLL040C
YBR109C	YLL050C
YBR109C	YLL051C
YBR109C	YLR443W
YBR109C	YML094C-A
YBR109C	YMR109W
YBR109C	YNL079C
YBR109C	YNL202W
YBR109C	YOL016C
YBR109C	YOR029W
YBR109C	YOR035C
YBR109C	YOR374W
YBR109C	YPR080W
YBR110W	YBR290W
YBR110W	YDL015C
YBR110W	YDR307W
YBR110W	YEL002C
YBR110W	YGL200C
YBR110W	YGR105W
YBR110W	YHR026W
YBR110W	YHR133C
YBR110W	YHR140W
YBR110W	YHR142W
YBR110W	YML123C
YBR110W	YMR058W
YBR110W	YPL076W
YBR110W	YPL264C
YBR111W-A	YOL072W
YBR112C	YDR043C
YBR112C	YIL061C
YBR112C	YNL167C
YBR112C	YPL181W
YBR113W	YDL043C
YBR114W	YBL058W
YBR114W	YBR009C
YBR114W	YFL018C
YBR114W	YHR183W
YBR114W	YJR052W
YBR114W	YKL152C
YBR114W	YKR001C
YBR114W	YLR044C
YBR114W	YLR259C
YBR114W	YMR190C
YBR114W	YMR226C
YBR114W	YNL030W
YBR114W	YNL071W
YBR114W	YNR001C
YBR114W	YOL012C
YBR114W	YOL086C
YBR114W	YPL061W
YBR114W	YPL154C
YBR115C	YAL059W
YBR116C	YHR005C
YBR117C	YLR447C
YBR117C	YPR074C
YBR118W	YAL003W
YBR118W	YBR059C
YBR118W	YBR217W
YBR118W	YBR264C
YBR118W	YCR005C
YBR118W	YDL017W
YBR118W	YDL179W
YBR118W	YDR075W
YBR118W	YDR192C
YBR118W	YDR228C
YBR118W	YDR306C
YBR118W	YDR386W
YBR118W	YDR388W
YBR118W	YDR477W
YBR118W	YDR480W
YBR118W	YDR522C
YBR118W	YER095W
YBR118W	YER133W
YBR118W	YER161C
YBR118W	YER179W
YBR118W	YFL014W
YBR118W	YFL038C
YBR118W	YFL039C
YBR118W	YGL163C
YBR118W	YGL208W
YBR118W	YGR040W
YBR118W	YGR240C
YBR118W	YHR183W
YBR118W	YHR186C
YBR118W	YHR188C
YBR118W	YIL046W
YBR118W	YIL066C
YBR118W	YJL106W
YBR118W	YJL173C
YBR118W	YJR062C
YBR118W	YJR076C
YBR118W	YKL021C
YBR118W	YKL081W
YBR118W	YLR024C
YBR118W	YLR074C
YBR118W	YLR216C
YBR118W	YLR233C
YBR118W	YLR249W
YBR118W	YLR293C
YBR118W	YLR306W
YBR118W	YLR340W
YBR118W	YML064C
YBR118W	YML095C
YBR118W	YMR059W
YBR118W	YMR104C
YBR118W	YMR240C
YBR118W	YNL061W
YBR118W	YNL116W
YBR118W	YNL175C
YBR118W	YNL236W
YBR118W	YNL271C
YBR118W	YNL311C
YBR118W	YOL128C
YBR118W	YOL133W
YBR118W	YOR197W
YBR118W	YOR212W
YBR118W	YOR319W
YBR118W	YPR017C
YBR118W	YPR111W
YBR119W	YDR235W
YBR119W	YDR240C
YBR119W	YGR013W
YBR119W	YHR086W
YBR119W	YKL012W
YBR119W	YLR223C
YBR119W	YLR298C
YBR119W	YNL277W
YBR120C	YBR017C
YBR120C	YKR026C
YBR122C	YGR220C
YBR123C	YGR047C
YBR123C	YGR246C
YBR123C	YKL068W
YBR124W	YLR288C
YBR125C	YDR071C
YBR125C	YDR247W
YBR125C	YDR507C
YBR126C	YDL017W
YBR126C	YDR028C
YBR126C	YER112W
YBR126C	YFR028C
YBR126C	YGR092W
YBR126C	YIR032C
YBR126C	YJR138W
YBR126C	YMR261C
YBR126C	YOL133W
YBR126C	YPR035W
YBR127C	YAL021C
YBR127C	YBR017C
YBR127C	YBR055C
YBR127C	YBR198C
YBR127C	YBR223C
YBR127C	YCR002C
YBR127C	YDL029W
YBR127C	YDL043C
YBR127C	YDL047W
YBR127C	YDL156W
YBR127C	YDL179W
YBR127C	YDL185W
YBR127C	YDL200C
YBR127C	YDR076W
YBR127C	YDR092W
YBR127C	YDR128W
YBR127C	YDR131C
YBR127C	YDR143C
YBR127C	YDR200C
YBR127C	YDR227W
YBR127C	YDR328C
YBR127C	YDR369C
YBR127C	YDR388W
YBR127C	YDR394W
YBR127C	YDR523C
YBR127C	YER017C
YBR127C	YER171W
YBR127C	YER173W
YBR127C	YGL137W
YBR127C	YGL163C
YBR127C	YGL208W
YBR127C	YGR067C
YBR127C	YGR083C
YBR127C	YHL007C
YBR127C	YHR039C-A
YBR127C	YHR107C
YBR127C	YHR135C
YBR127C	YIL046W
YBR127C	YIL061C
YBR127C	YJL106W
YBR127C	YJR007W
YBR127C	YKL080W
YBR127C	YKL193C
YBR127C	YKR026C
YBR127C	YKR036C
YBR127C	YLL011W
YBR127C	YLR222C
YBR127C	YLR314C
YBR127C	YLR427W
YBR127C	YLR447C
YBR127C	YMR054W
YBR127C	YMR059W
YBR127C	YMR093W
YBR127C	YMR094W
YBR127C	YMR117C
YBR127C	YMR284W
YBR127C	YNL061W
YBR127C	YNL135C
YBR127C	YNL161W
YBR127C	YNL244C
YBR127C	YNL290W
YBR127C	YOL087C
YBR127C	YOR212W
YBR127C	YOR351C
YBR127C	YPL140C
YBR127C	YPL150W
YBR127C	YPL194W
YBR127C	YPL259C
YBR128C	YDL185W
YBR128C	YPL120W
YBR129C	YDL059C
YBR129C	YLR288C
YBR130C	YBR130C
YBR130C	YBR143C
YBR130C	YGL106W
YBR130C	YGL206C
YBR130C	YHR107C
YBR130C	YJL071W
YBR130C	YJR045C
YBR130C	YLR310C
YBR131W	YPL045W
YBR132C	YHR042W
YBR133C	YBR055C
YBR133C	YBR133C
YBR133C	YDL154W
YBR133C	YHL007C
YBR133C	YJL187C
YBR135W	YAR027W
YBR135W	YBL072C
YBR135W	YBR160W
YBR135W	YBR295W
YBR135W	YDL155W
YBR135W	YDR170W-A
YBR135W	YER102W
YBR135W	YGR108W
YBR135W	YKR091W
YBR135W	YLR210W
YBR135W	YOR080W
YBR135W	YPL256C
YBR135W	YPR119W
YBR135W	YPR120C
YBR136W	YBR143C
YBR136W	YDR097C
YBR136W	YKL085W
YBR137W	YBR137W
YBR137W	YMR047C
YBR137W	YOR007C
YBR138C	YBR160W
YBR138C	YIL046W
YBR140C	YMR139W
YBR141C	YDR372C
YBR141C	YGL091C
YBR142W	YDR060W
YBR142W	YDR170C
YBR142W	YGL111W
YBR142W	YHR052W
YBR142W	YHR066W
YBR142W	YJL005W
YBR142W	YKL014C
YBR142W	YMR012W
YBR142W	YMR049C
YBR142W	YNL002C
YBR142W	YPL043W
YBR143C	YBL004W
YBR143C	YBR079C
YBR143C	YBR084W
YBR143C	YDL058W
YBR143C	YDR172W
YBR143C	YER081W
YBR143C	YER110C
YBR143C	YIL129C
YBR143C	YLR429W
YBR143C	YMR080C
YBR143C	YPL043W
YBR143C	YPL083C
YBR144C	YDR034C
YBR144C	YMR047C
YBR145W	YDR034C
YBR145W	YMR047C
YBR146W	YBR251W
YBR146W	YHL004W
YBR146W	YIL070C
YBR149W	YBR055C
YBR152W	YBR055C
YBR152W	YDL098C
YBR152W	YER029C
YBR152W	YER172C
YBR152W	YJL203W
YBR152W	YJR091C
YBR152W	YML049C
YBR152W	YMR240C
YBR152W	YMR288W
YBR152W	YOR308C
YBR154C	YDR404C
YBR154C	YER071C
YBR154C	YER125W
YBR154C	YFL023W
YBR154C	YGL070C
YBR154C	YGR005C
YBR154C	YIL021W
YBR154C	YJR063W
YBR154C	YKL144C
YBR154C	YLR384C
YBR154C	YNR003C
YBR154C	YOR116C
YBR154C	YOR224C
YBR155W	YBR019C
YBR155W	YDR463W
YBR155W	YER081W
YBR155W	YER177W
YBR155W	YJR032W
YBR155W	YJR045C
YBR155W	YJR091C
YBR155W	YJR121W
YBR155W	YLL026W
YBR155W	YLR355C
YBR155W	YMR186W
YBR156C	YJR089W
YBR156C	YPL209C
YBR157C	YGL070C
YBR159W	YAR027W
YBR159W	YAR028W
YBR159W	YBR054W
YBR159W	YBR110W
YBR159W	YBR183W
YBR159W	YBR283C
YBR159W	YBR290W
YBR159W	YCR011C
YBR159W	YDL206W
YBR159W	YDL210W
YBR159W	YDR046C
YBR159W	YDR331W
YBR159W	YDR414C
YBR159W	YDR468C
YBR159W	YEL002C
YBR159W	YEL063C
YBR159W	YFL048C
YBR159W	YFL062W
YBR159W	YGL055W
YBR159W	YGL200C
YBR159W	YGR060W
YBR159W	YGR172C
YBR159W	YGR191W
YBR159W	YGR260W
YBR159W	YGR295C
YBR159W	YHL042W
YBR159W	YHR123W
YBR159W	YIL120W
YBR159W	YIR022W
YBR159W	YJL214W
YBR159W	YJL219W
YBR159W	YJR010C-A
YBR159W	YJR015W
YBR159W	YJR161C
YBR159W	YKL008C
YBR159W	YKL146W
YBR159W	YKR106W
YBR159W	YLL028W
YBR159W	YLL043W
YBR159W	YLL061W
YBR159W	YLR056W
YBR159W	YLR241W
YBR159W	YLR378C
YBR159W	YML048W
YBR159W	YML067C
YBR159W	YML075C
YBR159W	YML123C
YBR159W	YMR279C
YBR159W	YNL101W
YBR159W	YNL130C
YBR159W	YNL279W
YBR159W	YNR013C
YBR159W	YNR070W
YBR159W	YPL189W
YBR159W	YPL264C
YBR159W	YPL274W
YBR159W	YPR003C
YBR159W	YPR194C
YBR159W	YPR198W
YBR160W	YAL024C
YBR160W	YAL028W
YBR160W	YAL031C
YBR160W	YAL040C
YBR160W	YCL014W
YBR160W	YCL027W
YBR160W	YCL040W
YBR160W	YCL051W
YBR160W	YCR065W
YBR160W	YDL025C
YBR160W	YDL089W
YBR160W	YDL113C
YBR160W	YDR027C
YBR160W	YDR052C
YBR160W	YDR097C
YBR160W	YDR123C
YBR160W	YDR171W
YBR160W	YDR217C
YBR160W	YDR227W
YBR160W	YDR285W
YBR160W	YDR348C
YBR160W	YDR356W
YBR160W	YEL032W
YBR160W	YEL065W
YBR160W	YER008C
YBR160W	YER032W
YBR160W	YER059W
YBR160W	YER129W
YBR160W	YFR027W
YBR160W	YFR053C
YBR160W	YGL003C
YBR160W	YGL075C
YBR160W	YGL178W
YBR160W	YGL206C
YBR160W	YGL216W
YBR160W	YGL235W
YBR160W	YGR014W
YBR160W	YGR092W
YBR160W	YGR108W
YBR160W	YGR186W
YBR160W	YGR221C
YBR160W	YHL022C
YBR160W	YHL050C
YBR160W	YHR149C
YBR160W	YHR158C
YBR160W	YHR159W
YBR160W	YHR164C
YBR160W	YIL050W
YBR160W	YIL075C
YBR160W	YIL106W
YBR160W	YIL131C
YBR160W	YJL060W
YBR160W	YJL084C
YBR160W	YJL092W
YBR160W	YJL157C
YBR160W	YJR054W
YBR160W	YJR059W
YBR160W	YJR090C
YBR160W	YJR092W
YBR160W	YKL048C
YBR160W	YKL129C
YBR160W	YKR077W
YBR160W	YKR078W
YBR160W	YKR091W
YBR160W	YLR045C
YBR160W	YLR180W
YBR160W	YLR187W
YBR160W	YLR190W
YBR160W	YLR219W
YBR160W	YLR223C
YBR160W	YLR259C
YBR160W	YLR278C
YBR160W	YLR319C
YBR160W	YLR425W
YBR160W	YLR430W
YBR160W	YML034W
YBR160W	YML065W
YBR160W	YML085C
YBR160W	YMR199W
YBR160W	YNL068C
YBR160W	YNL071W
YBR160W	YNL102W
YBR160W	YNL257C
YBR160W	YNL271C
YBR160W	YNL278W
YBR160W	YNL298W
YBR160W	YNL339C
YBR160W	YNR047W
YBR160W	YOL036W
YBR160W	YOL070C
YBR160W	YOR014W
YBR160W	YOR037W
YBR160W	YOR066W
YBR160W	YOR081C
YBR160W	YOR083W
YBR160W	YOR104W
YBR160W	YOR127W
YBR160W	YOR151C
YBR160W	YOR188W
YBR160W	YOR372C
YBR160W	YPL014W
YBR160W	YPL070W
YBR160W	YPL194W
YBR160W	YPL256C
YBR160W	YPR119W
YBR160W	YPR120C
YBR160W	YPR141C
YBR160W	YPR171W
YBR160W	YPR174C
YBR161W	YBR036C
[truncated: 21,115 more rows]
