# Supplementary material for: An efficient method for protein function annotation based on multilayer protein networks
Source: Hum Genomics. 2016 Sep 27;10:33. doi: 10.1186/s40246-016-0087-x (PMC5039885; doi:10.1186/s40246-016-0087-x)
Supplement: Additional file 1: — Supplementary Data are available, including Complexes.txt: The CYC2008 dataset, which consists of 408 protein complexes involving 1492 proteins in the yeast PPI network. DIP141001.txt: The DIP dataset, updated to Oct.1, 2014, consists of 5017 proteins and 23115 interactions among the proteins. Domain.txt: The domain data derived from Pfam database, including 1107 different types of domains among 3056 proteins. FP-MPN.exe: The FP-MPN algorithm. FPMPN.txt: The predicted results by FP-MPN. GO_C.txt, GO_F.txt and GO_P.txt: Represents cellular component (CC), molecular function (MF) and biological process (BP), respectively. (ZIP 437 kb) [file 40246_2016_87_MOESM1_ESM.zip › FP-MPN.txt]

Q0080	GO:0015986
Q0085	GO:0015986
Q0130	GO:0007035(F)
Q0250	GO:0006123 GO:0006461(F)
Q0275	GO:0006123 GO:0009060
YAL002W	GO:0032889(F) GO:0042144(F) GO:0006895(F) GO:0045324(F) GO:0006623
YAL003W	GO:0006409(F)
YAL005C	GO:0006457
YAL007C	GO:0006888
YAL009W	GO:0030437
YAL010C	GO:0007005 GO:0000002(F)
YAL011W	GO:0006338 GO:0043486
YAL013W	GO:0031939 GO:0061186 GO:0045944(F) GO:0061408 GO:0000122
YAL015C	GO:0006281
YAL016W	GO:0006470 GO:0000082(F) GO:0007015 GO:0007094 GO:0007117
YAL017W	GO:0006468
YAL019W	GO:0006338(F)
YAL021C	GO:0032968 GO:0006368 GO:0006357 GO:0031124(F) GO:0000122(F) GO:0016567(F) GO:0031938(F) GO:0006360(F) GO:0000288 GO:0034401(F)
YAL022C
YAL024C	GO:0000747(F)
YAL025C
YAL026C	GO:0055085(F)
YAL028W	GO:0006950
YAL029C	GO:0000001(F)
YAL030W	GO:0006893 GO:0006906 GO:0030437(F)
YAL031C	GO:0006338(F)
YAL033W	GO:0006379 GO:0006364(F)
YAL034W-A	GO:0007059
YAL035W	GO:0006414(F)
YAL040C	GO:0006338(F)
YAL041W	GO:0000750(F)
YAL042W	GO:0006457(F)
YAL043C	GO:0006378
YAL047C	GO:0007020 GO:0000742(F) GO:0007103(F)
YAL048C	GO:0007005(F)
YAL051W	GO:0045944
YAL053W	GO:0006457
YAL054C	GO:0001302(F)
YAL056W	GO:0000209(F)
YAL058W
YAL059W
YAL062W	GO:0006537
YAL067C	GO:0006810
YAL068C	GO:0030437
YAR002C-A	GO:0006888
YAR002W	GO:0006612(F)
YAR003W	GO:0051568 GO:0006348 GO:0000723
YAR007C	GO:0000722 GO:0000724 GO:0006281 GO:0006289 GO:0006312 GO:0007004 GO:0007131 GO:0016567 GO:0006260
YAR009C	GO:0032197
YAR014C	GO:0000077(F) GO:0006364(F) GO:0006470(F) GO:0006873(F) GO:0007059(F) GO:0007094(F) GO:0007126(F) GO:0009408(F) GO:0030437(F) GO:0030847(F) GO:0051726(F)
YAR018C	GO:0006468(F)
YAR019C	GO:0006468
YAR031W	GO:0016192(F)
YAR033W	GO:0016050
YAR042W	GO:0042273(F)
YBL001C	GO:0006606(F)
YBL002W	GO:0006333
YBL003C	GO:0006333
YBL004W	GO:0000447
YBL005W	GO:0006897(F)
YBL006C	GO:0006337 GO:0006368 GO:0043044 GO:0000086(F)
YBL007C	GO:0000147 GO:0000910(F) GO:0007121(F) GO:0007015(F)
YBL008W	GO:0006368
YBL009W	GO:0006468
YBL013W
YBL014C	GO:0042790
YBL016W	GO:0001403 GO:0000750 GO:0007124(F)
YBL017C
YBL018C	GO:0006379
YBL019W	GO:0006364(F)
YBL022C	GO:0000750(F)
YBL023C	GO:0000084 GO:0000727 GO:0006267 GO:0006270(F) GO:0006348(F) GO:0030466(F) GO:0030174(F)
YBL024W	GO:0006364(F)
YBL025W	GO:0042790 GO:0006333(F)
YBL026W	GO:0000398 GO:0000956
YBL030C	GO:0006888(F)
YBL032W	GO:0042273(F)
YBL034C
YBL035C	GO:0006270 GO:0006273
YBL038W	GO:0000027(F)
YBL039C	GO:0008654
YBL040C	GO:0045047(F)
YBL041W	GO:0010499 GO:0043161
YBL042C	GO:0055085
YBL043W
YBL045C	GO:0009060
YBL046W	GO:0006470 GO:0008298(F)
YBL047C	GO:0000028(F)
YBL050W	GO:0006906(F)
YBL051C	GO:0000398(F)
YBL052C	GO:0016573(F) GO:0006348
YBL054W	GO:0006348(F)
YBL056W	GO:0006470(F)
YBL058W	GO:0006950(F)
YBL061C	GO:0030433(F)
YBL063W	GO:0030472(F)
YBL064C	GO:0034599
YBL068W	GO:0031505
YBL072C	GO:0006970(F) GO:0034599(F)
YBL075C	GO:0042026(F) GO:0006457 GO:0000723(F)
YBL078C	GO:0034727
YBL079W	GO:0006913(F) GO:0006999
YBL080C
YBL082C
YBL084C	GO:0016567 GO:0031145
YBL085W	GO:0032889(F)
YBL088C	GO:0001558(F)
YBL090W	GO:0032543
YBL093C	GO:0045944 GO:0000122
YBL097W	GO:0000070 GO:0007076
YBL099W	GO:0015986
YBL100W-A	GO:0032197
YBL101C	GO:0006357(F)
YBL102W	GO:0006888(F)
YBL103C	GO:0045944
YBL105C	GO:0006487(F)
YBL106C	GO:0006893
YBR004C
YBR006W	GO:0006081(F)
YBR008C	GO:0006810(F)
YBR009C	GO:0006333 GO:0007094(F)
YBR010W	GO:0006333
YBR012W-B	GO:0032197
YBR014C	GO:0034599
YBR015C
YBR017C	GO:0006913(F)
YBR021W	GO:0055085
YBR023C
YBR034C	GO:0000462(F)
YBR037C	GO:0006123(F)
YBR038W	GO:0007109(F)
YBR045C	GO:0000077(F) GO:0006364(F) GO:0006470(F) GO:0006873(F) GO:0007059(F) GO:0007094(F) GO:0007126(F) GO:0009408(F) GO:0030437(F) GO:0030847(F) GO:0051726(F)
YBR049C	GO:0006281(F)
YBR050C	GO:0000077(F) GO:0006364(F) GO:0006470(F) GO:0006873(F) GO:0007059(F) GO:0007094(F) GO:0007126(F) GO:0009408(F) GO:0030437(F) GO:0030847(F) GO:0051726(F)
YBR055C	GO:0000398
YBR058C	GO:0000028(F)
YBR058C-A	GO:0030148
YBR059C	GO:0006468(F)
YBR060C	GO:0006267 GO:0006270 GO:0030466
YBR061C	GO:0000463(F)
YBR065C	GO:0000398
YBR066C	GO:0045944(F)
YBR067C	GO:0030437(F)
YBR069C	GO:0055085
YBR072W	GO:0007096(F)
YBR073W	GO:0006338(F)
YBR076W
YBR077C	GO:0007035(F)
YBR078W
YBR080C	GO:0006511(F)
YBR081C	GO:0016573 GO:0016568 GO:0006337(F) GO:0006338(F) GO:0006366(F) GO:0051123(F)
YBR082C	GO:0000209
YBR083W	GO:0006333(F)
YBR085W	GO:0000002(F)
YBR086C
YBR087W	GO:0006272 GO:0006298
YBR088C	GO:0006298
YBR089C-A	GO:0006337(F)
YBR093C	GO:0001403(F)
YBR094W	GO:0000462(F)
YBR095C	GO:0031939 GO:0061186 GO:0045944(F) GO:0061408(F) GO:0000122 GO:0030174(F) GO:0016575(F)
YBR097W	GO:0030242 GO:0016236
YBR098W	GO:0006281(F) GO:0006974 GO:0007131
YBR102C	GO:0006623(F) GO:0007118(F) GO:0008361(F) GO:0016050(F) GO:0042147(F)
YBR103W	GO:0016575
YBR105C	GO:0043161
YBR107C	GO:0007059(F)
YBR108W	GO:0006897(F)
YBR109C	GO:0007020(F) GO:0007103(F) GO:0008298(F)
YBR110W	GO:0006486(F)
YBR111W-A	GO:0016573(F)
YBR112C	GO:0043486(F)
YBR114W	GO:0042787
YBR118W	GO:0006409
YBR119W	GO:0000398
YBR120C
YBR122C	GO:0032543
YBR125C	GO:0006325(F)
YBR126C	GO:0006950
YBR127C	GO:0007035
YBR128C	GO:0030242 GO:0016236 GO:0006468(F) GO:0045324(F) GO:0006623(F) GO:0030433 GO:0032258
YBR130C	GO:0008298
YBR131W	GO:0006623
YBR132C	GO:0055085
YBR133C	GO:0000079(F)
YBR135W	GO:0000079(F)
YBR136W	GO:0000077
YBR142W	GO:0006364(F)
YBR143C	GO:0000288(F)
YBR146W	GO:0032543
YBR149W	GO:0006081(F)
YBR152W	GO:0000398
YBR154C	GO:0042797 GO:0006366
YBR155W	GO:0043248(F)
YBR156C	GO:0007059(F) GO:0030472(F)
YBR160W	GO:0000079(F) GO:0000086(F) GO:0006468(F) GO:0000082(F) GO:0000084(F)
YBR161W	GO:0000032(F)
YBR167C	GO:0006379
YBR168W	GO:0007031
YBR169C	GO:0000921(F)
YBR170C	GO:0006511(F) GO:0030433 GO:0016236(F) GO:0006906(F) GO:0034727(F)
YBR171W
YBR172C	GO:0000398(F)
YBR173C	GO:0010499(F)
YBR175W	GO:0051568 GO:0006348 GO:0000723 GO:0006355(F)
YBR180W	GO:0006810(F)
YBR181C	GO:0006407(F) GO:0000462
YBR185C
YBR188C	GO:0000398
YBR192W	GO:0055085(F)
YBR193C	GO:0045944 GO:0000122 GO:0051123(F)
YBR198C	GO:0016573 GO:0016568 GO:0006366 GO:0051123
YBR199W	GO:0006487
YBR200W	GO:0000750(F)
YBR201W	GO:0030433 GO:0000398(F)
YBR202W	GO:0000084 GO:0000727 GO:0006267
YBR203W	GO:0007035(F)
YBR207W	GO:0055085(F)
YBR212W	GO:0000398(F)
YBR214W	GO:0001302(F)
YBR215W	GO:0006368 GO:0006357(F)
YBR216C	GO:0000086(F)
YBR217W	GO:0000422 GO:0016236(F) GO:0032258 GO:0034727
YBR218C	GO:0006094
YBR223C	GO:0030433(F)
YBR227C	GO:0034975(F)
YBR228W	GO:0006260(F) GO:0006261 GO:0006974(F)
YBR229C	GO:0006487(F)
YBR231C	GO:0006338 GO:0043486
YBR234C	GO:0000001 GO:0007015 GO:0000147(F) GO:0030036(F)
YBR235W	GO:0055085
YBR236C	GO:0006366
YBR238C
YBR240C	GO:0045944
YBR241C	GO:0008645(F)
YBR243C	GO:0006696(F)
YBR244W	GO:0034599
YBR245C	GO:0006338(F)
YBR247C	GO:0000447
YBR250W	GO:0001403(F)
YBR251W	GO:0032543
YBR253W	GO:0045944 GO:0000122(F) GO:0051123(F)
YBR254C	GO:0006888 GO:0006891(F) GO:0006461(F) GO:0034498(F) GO:0016050(F) GO:0016236(F) GO:0030242(F)
YBR257W	GO:0006379
YBR258C	GO:0051568 GO:0006348(F) GO:0000723(F) GO:0006355(F)
YBR265W	GO:0007033(F)
YBR267W	GO:0042273
YBR272C	GO:0006511(F)
YBR273C	GO:0030433(F)
YBR274W	GO:0006468(F)
YBR275C	GO:0007004(F)
YBR276C	GO:0000754
YBR278W	GO:0006272 GO:0006273 GO:0006289 GO:0006298 GO:0006348 GO:0006303(F) GO:0007064(F)
YBR279W	GO:0006368 GO:0031124 GO:0032968 GO:0031938 GO:0006357 GO:0000122
YBR280C	GO:0000082(F)
YBR282W	GO:0032543
YBR286W	GO:0006623(F)
YBR288C	GO:0006896 GO:0016192
YBR289W	GO:0000086(F) GO:0042766
YBR290W	GO:0006457(F)
YBR293W	GO:0001403(F)
YBR295W	GO:0000209(F)
YBR296C
YBR298C	GO:0008645(F)
YCL008C	GO:0006623
YCL010C	GO:0016573(F) GO:0016568(F) GO:0045944 GO:0006366(F) GO:0051123(F) GO:0006368(F)
YCL011C	GO:0006368(F)
YCL014W	GO:0000282
YCL016C	GO:0007064
YCL017C
YCL019W	GO:0032197
YCL020W	GO:0032197
YCL024W	GO:0030011(F)
YCL025C	GO:0055085
YCL029C	GO:0030473(F)
YCL031C	GO:0006974(F)
YCL032W	GO:0007265(F)
YCL033C
YCL034W	GO:0006895(F)
YCL035C	GO:0034599
YCL039W	GO:0043161 GO:0007039(F) GO:0016192(F) GO:0030437(F)
YCL040W	GO:0006006
YCL043C	GO:0006457
YCL045C
YCL048W
YCL051W
YCL052C	GO:0055085(F)
YCL054W	GO:0030488(F)
YCL055W	GO:0007126(F)
YCL056C
YCL058C
YCL059C	GO:0000447
YCL061C	GO:0006281 GO:0007064 GO:0006272(F)
YCL063W
YCL066W	GO:0006357
YCL067C	GO:0006338(F)
YCR002C	GO:0000921
YCR003W	GO:0032543
YCR005C	GO:0006537
YCR008W	GO:0006468(F)
YCR009C	GO:0006897 GO:0016192(F) GO:0051666
YCR010C	GO:0008361(F)
YCR011C	GO:0006511(F)
YCR012W	GO:0045944(F)
YCR014C	GO:0001302(F)
YCR027C	GO:0006897(F)
YCR028C	GO:0016050(F)
YCR028C-A	GO:0007005(F)
YCR030C	GO:0030968(F)
YCR033W	GO:0016575 GO:0006355(F) GO:0006348(F)
YCR034W	GO:0030148
YCR035C	GO:0000467 GO:0071051 GO:0071042 GO:0071038 GO:0070478 GO:0070481 GO:0070651 GO:0071035
YCR038C	GO:0007096(F)
YCR039C	GO:0006338(F)
YCR040W	GO:0006357
YCR042C	GO:0051123 GO:0006366
YCR044C
YCR045C	GO:0006508(F)
YCR046C	GO:0032543
YCR047C	GO:0001300(F)
YCR052W	GO:0006337 GO:0006368(F) GO:0043044 GO:0006369(F)
YCR053W
YCR057C	GO:0000447 GO:0000472 GO:0000480 GO:0000462
YCR060W	GO:0006364(F)
YCR061W	GO:0055085(F)
YCR063W	GO:0000398
YCR065W	GO:0006338(F)
YCR066W	GO:0000209(F) GO:0000724(F) GO:0006348(F) GO:0006366(F) GO:0006513 GO:0042787(F)
YCR068W
YCR071C	GO:0032543
YCR072C	GO:0030036(F)
YCR075C
YCR077C	GO:0000398(F)
YCR079W	GO:0000079(F)
YCR081W	GO:0045944 GO:0000122 GO:0051123(F)
YCR082W	GO:0000750(F)
YCR084C	GO:0006338(F)
YCR088W	GO:0030036(F)
YCR091W	GO:0006468
YCR092C	GO:0000710 GO:0006298 GO:0006301(F) GO:0006310 GO:0006312 GO:0030466(F)
YCR093W	GO:0032968 GO:0006357 GO:0016567(F) GO:0006368 GO:0000288 GO:0006366(F) GO:0051123(F)
YCR094W	GO:0042493(F)
YCR107W	GO:0006081
YDL002C	GO:0006338(F)
YDL003W	GO:0007064(F) GO:0007076 GO:0000070(F)
YDL004W	GO:0015986
YDL005C	GO:0045944 GO:0000122 GO:0051123
YDL006W	GO:0006470(F)
YDL007W	GO:0006511 GO:0043248(F)
YDL008W	GO:0000082(F) GO:0000086(F)
YDL013W	GO:0000723 GO:0016567
YDL017W	GO:0006270
YDL019C	GO:0006906(F)
YDL020C	GO:0010499(F)
YDL024C	GO:0008361(F)
YDL028C	GO:0006468(F)
YDL029W	GO:0000001 GO:0007015
YDL030W	GO:0000398
YDL031W	GO:0000747(F)
YDL035C
YDL042C	GO:0016575(F)
YDL045W-A	GO:0032543
YDL047W	GO:0000082
YDL054C	GO:0007035(F)
YDL055C	GO:0006446(F)
YDL058W
YDL059C	GO:0000722
YDL060W	GO:0006364
YDL063C
YDL064W	GO:0000209(F)
YDL066W	GO:0006537
YDL067C	GO:0006123 GO:0009060(F)
YDL074C	GO:0006513(F) GO:0008361(F)
YDL075W	GO:0000027(F)
YDL077C	GO:0032889 GO:0042144 GO:0007033 GO:0034727 GO:0006895(F)
YDL080C
YDL081C	GO:0051123(F)
YDL084W	GO:0006406
YDL088C	GO:0006607(F) GO:0006999 GO:0007103(F) GO:0006606(F) GO:0006406(F) GO:0006609(F) GO:0006611(F) GO:0006612(F) GO:0006913
YDL092W	GO:0045047
YDL097C	GO:0006511
YDL098C	GO:0000398
YDL099W	GO:0006888
YDL100C	GO:0006890
YDL101C	GO:0006468(F)
YDL102W	GO:0006272 GO:0006273 GO:0006284 GO:0006289 GO:0006298 GO:0006301
YDL106C	GO:0006357(F)
YDL108W	GO:0006366 GO:0070816 GO:0006289(F)
YDL111C	GO:0000467 GO:0071051 GO:0071042 GO:0071038 GO:0071035(F) GO:0070481 GO:0070651 GO:0070478 GO:0034427
YDL112W
YDL113C	GO:0000422
YDL115C
YDL116W	GO:0006409 GO:0006607 GO:0006913 GO:0006999 GO:0006609
YDL117W
YDL120W
YDL124W	GO:0006081(F)
YDL126C	GO:0030433
YDL128W	GO:0031505(F)
YDL130W	GO:0000027(F)
YDL132W	GO:0000082 GO:0031146 GO:0000086 GO:0042787 GO:0006511(F)
YDL134C	GO:0006470 GO:0007015 GO:0007094 GO:0007117
YDL135C
YDL137W	GO:0006457(F)
YDL138W	GO:0008645(F)
YDL139C
YDL145C	GO:0006888
YDL146W
YDL147W	GO:0006511
YDL148C	GO:0000447 GO:0000472 GO:0000480 GO:0042274
YDL149W
YDL150W	GO:0042797
YDL153C	GO:0000467(F)
YDL154W	GO:0000710
YDL155W	GO:0006338(F)
YDL159W	GO:0000750(F) GO:0001403
YDL160C-A
YDL161W	GO:0000147
YDL164C	GO:0001302(F)
YDL165W	GO:0032968 GO:0006357 GO:0006368 GO:0016567 GO:0000288 GO:0045944(F) GO:0000209(F)
YDL166C
YDL171C	GO:0034599(F)
YDL175C	GO:0034475(F) GO:0071035 GO:0071038 GO:0071042(F) GO:0071051(F) GO:0006400
YDL185W	GO:0007035 GO:0015986(F)
YDL188C	GO:0010499(F)
YDL190C	GO:0030433
YDL192W	GO:0006893 GO:0034221(F)
YDL193W	GO:0000467(F)
YDL198C	GO:0055085
YDL199C	GO:0008645(F)
YDL201W	GO:0030488
YDL202W	GO:0000027(F)
YDL203C	GO:0007264(F)
YDL207W	GO:0000055(F) GO:0006611(F) GO:0006913 GO:0006607(F) GO:0016973
YDL209C	GO:0000398
YDL212W	GO:0006888
YDL213C	GO:0006364(F)
YDL216C	GO:0000754
YDL220C	GO:0007004
YDL224C	GO:0000398(F)
YDL225W	GO:0030011(F)
YDL226C	GO:0006888
YDL229W	GO:0006457(F)
YDL230W	GO:0006470
YDL231C
YDL232W	GO:0006487
YDL234C	GO:0016192
YDL236W	GO:0055085(F)
YDL239C	GO:0007020(F)
YDL240W	GO:0007264
YDL243C	GO:0006081
YDL245C	GO:0008645
YDR001C	GO:0000077(F)
YDR002W	GO:0006611(F)
YDR003W
YDR004W	GO:0007131(F)
YDR013W	GO:0000727 GO:0006261
YDR016C	GO:0030472 GO:0007020(F)
YDR021W	GO:0006364(F)
YDR022C	GO:0000422
YDR027C	GO:0042147 GO:0006896
YDR028C	GO:0000077(F) GO:0006364(F) GO:0006470(F) GO:0006873(F) GO:0007059(F) GO:0007094(F) GO:0007126(F) GO:0009408(F) GO:0030437(F) GO:0030847(F) GO:0051726(F)
YDR031W	GO:0032543(F)
YDR034C	GO:0045944
YDR038C	GO:0055085
YDR039C	GO:0055085
YDR040C	GO:0055085
YDR041W	GO:0000462(F)
YDR043C	GO:0045944(F)
YDR045C	GO:0042797
YDR049W	GO:0030433
YDR052C	GO:0000727(F) GO:0006270 GO:0031938(F)
YDR054C	GO:0000209 GO:0006513(F) GO:0031146 GO:0042787 GO:0000082
YDR055W
YDR060W	GO:0000054(F)
YDR062W	GO:0030148
YDR069C	GO:0016579
YDR071C	GO:0006470(F)
YDR072C	GO:0030148
YDR073W	GO:0042766 GO:0045944 GO:0043044(F) GO:0006338(F) GO:0006261(F)
YDR075W	GO:0006470
YDR077W
YDR078C	GO:0000725
YDR079C-A	GO:0006366 GO:0070816 GO:0006289 GO:0006360(F)
YDR079W
YDR080W	GO:0032889 GO:0042144 GO:0007033 GO:0034727 GO:0006895(F)
YDR084C
YDR085C
YDR087C	GO:0000027(F)
YDR091C	GO:0000462(F)
YDR092W	GO:0000209 GO:0006301 GO:0006974(F)
YDR093W	GO:0055085(F)
YDR097C	GO:0000710 GO:0006298 GO:0006301(F) GO:0006310(F) GO:0006312(F) GO:0030466(F)
YDR098C	GO:0034599
YDR099W	GO:0000077
YDR100W	GO:0000011(F)
YDR101C	GO:0042273
YDR103W	GO:0001403 GO:0000750
YDR107C	GO:0001403
YDR108W	GO:0006888
YDR110W	GO:0000398(F)
YDR113C	GO:0000070 GO:0006915(F) GO:0007096(F)
YDR115W	GO:0032543
YDR116C	GO:0032543
YDR118W	GO:0016567 GO:0031145
YDR120C
YDR121W	GO:0006348 GO:0006273 GO:0006289(F) GO:0006298(F) GO:0006272
YDR122W	GO:0006468
YDR123C	GO:0008654(F) GO:0045944
YDR126W	GO:0006612(F)
YDR129C	GO:0007015
YDR130C	GO:0000077(F)
YDR131C	GO:0007035(F)
YDR137W	GO:0006886(F) GO:0042147
YDR138W	GO:0006368 GO:0031124 GO:0032968(F) GO:0006310 GO:0031938(F) GO:0006406 GO:0006357(F) GO:0000723(F) GO:0000122(F) GO:0034401(F)
YDR141C
YDR143C	GO:0016567(F)
YDR144C	GO:0031505
YDR145W	GO:0016573 GO:0016568 GO:0006366 GO:0051123
YDR148C	GO:0006094(F)
YDR150W	GO:0007059(F)
YDR151C	GO:0000956
YDR155C	GO:0016575 GO:0006355(F) GO:0006325(F)
YDR156W	GO:0042790
YDR158W	GO:0006355(F)
YDR159W	GO:0000282(F) GO:0000973 GO:0006368(F) GO:0006406 GO:0031124
YDR162C	GO:0000001(F)
YDR164C	GO:0006893(F)
YDR165W	GO:0030488
YDR166C	GO:0000910
YDR167W	GO:0016573 GO:0016568 GO:0006366 GO:0051123
YDR168W	GO:0042026(F)
YDR170C	GO:0006888
YDR170W-A	GO:0032197
YDR172W	GO:0000910(F)
YDR173C	GO:0045944
YDR174W	GO:0051123(F)
YDR175C	GO:0032543
YDR176W	GO:0016573 GO:0016568 GO:0006366(F) GO:0051123(F)
YDR177W	GO:0000028(F)
YDR179C	GO:0000754
YDR180W	GO:0006302 GO:0007064(F) GO:0007076
YDR181C	GO:0006348 GO:0043486(F)
YDR183W
YDR184C
YDR189W	GO:0006906(F)
YDR190C	GO:0006338 GO:0043486 GO:0006357 GO:0042766(F)
YDR192C	GO:0006607
YDR195W	GO:0006378(F) GO:0006379(F) GO:0030847
YDR200C	GO:0006974(F)
YDR201W	GO:0030472
YDR202C	GO:0007035
YDR207C	GO:0031939(F) GO:0061186(F) GO:0045944(F) GO:0061408(F) GO:0000122(F) GO:0030174(F) GO:0016575(F)
YDR211W	GO:0006446
YDR212W	GO:0006457
YDR213W	GO:0045944
YDR214W	GO:0006457
YDR216W	GO:0051123(F)
YDR217C	GO:0000077
YDR219C	GO:0031146
YDR221W	GO:0009272(F)
YDR224C	GO:0006333
YDR225W	GO:0006333
YDR226W	GO:0007096(F)
YDR227W	GO:0006303 GO:0030466(F) GO:0070481(F)
YDR228C	GO:0006378 GO:0006379
YDR229W	GO:0000055(F)
YDR231C
YDR233C
YDR235W	GO:0000398
YDR237W	GO:0000027(F)
YDR238C	GO:0006888 GO:0006890(F)
YDR240C	GO:0000398
YDR245W	GO:0006487(F)
YDR246W	GO:0006888
YDR247W	GO:0006325(F)
YDR251W	GO:0006897(F)
YDR254W
YDR255C	GO:0043161 GO:0007039(F) GO:0016192(F) GO:0030437(F)
YDR259C	GO:0000122
YDR260C	GO:0016567 GO:0031145
YDR261W-A	GO:0032197
YDR261W-B	GO:0032197
YDR264C	GO:0000750(F)
YDR265W	GO:0000724(F)
YDR267C	GO:0006289(F)
YDR270W	GO:0055085
YDR273W	GO:0000723(F)
YDR277C	GO:0006897(F)
YDR280W	GO:0000467 GO:0071051 GO:0071042 GO:0071038 GO:0070478 GO:0070481 GO:0070651 GO:0071035 GO:0034427
YDR283C	GO:0000398(F)
YDR284C	GO:0030148(F)
YDR285W	GO:0007131
YDR288W	GO:0006281
YDR292C	GO:0045047
YDR293C	GO:0006470(F)
YDR295C	GO:0000122 GO:0016575 GO:0007059(F) GO:0031938(F) GO:0034401(F)
YDR296W
YDR298C	GO:0015986
YDR299W	GO:0006364
YDR301W	GO:0000398(F) GO:0006378 GO:0006379
YDR303C	GO:0006337 GO:0006368 GO:0043044 GO:0000086
YDR306C	GO:0000082(F)
YDR308C	GO:0045944 GO:0000122 GO:0051123(F)
YDR309C	GO:0000011(F)
YDR310C	GO:0030466
YDR311W	GO:0006366 GO:0070816
YDR312W	GO:0000027
YDR313C	GO:0000028(F)
YDR314C	GO:0006289
YDR315C
YDR316W-A	GO:0032197
YDR317W
YDR318W	GO:0007059
YDR321W	GO:0006530
YDR322C-A	GO:0015986
YDR322W	GO:0032543
YDR323C	GO:0016192(F)
YDR324C	GO:0000462
YDR326C	GO:0006886(F)
YDR328C	GO:0000082 GO:0031146 GO:0000086 GO:0042787
YDR330W	GO:0000028(F)
YDR334W	GO:0006338 GO:0043486
YDR335W	GO:0006913(F)
YDR337W	GO:0032543
YDR339C	GO:0000447
YDR342C	GO:0002098(F)
YDR343C	GO:0008645
YDR345C	GO:0008645
YDR346C
YDR347W	GO:0032543
YDR349C	GO:0031505
YDR350C
YDR351W
YDR353W	GO:0006897(F)
YDR356W	GO:0007020 GO:0030472(F) GO:0007103(F)
YDR359C	GO:0016573(F)
YDR361C
YDR363W
YDR363W-A	GO:0006511
YDR364C	GO:0000462(F)
YDR365C	GO:0006364
YDR368W	GO:0006081(F)
YDR369C	GO:0000727 GO:0006284 GO:0006303 GO:0000723
YDR372C
YDR376W
YDR377W	GO:0015986
YDR378C	GO:0000398 GO:0000956
YDR379W	GO:0007264
YDR381W	GO:0006406 GO:0006348(F) GO:0006368(F) GO:0000398(F) GO:0031124(F)
YDR382W	GO:0000027(F)
YDR384C	GO:0055085
YDR385W	GO:0006607(F)
YDR386W	GO:0006974 GO:0007131
YDR387C	GO:0008645(F)
YDR388W	GO:0000747(F) GO:0006897 GO:0006970(F) GO:0030036(F) GO:0051666
YDR389W	GO:0006338(F)
YDR392W	GO:0016573 GO:0016568 GO:0006366(F) GO:0051123(F)
YDR394W	GO:0006511
YDR395W	GO:0006913
YDR397C	GO:0000122 GO:0045944
YDR398W	GO:0000447(F)
YDR403W
YDR404C	GO:0006366 GO:0006369(F)
YDR405W	GO:0000027(F)
YDR406W	GO:0006810
YDR407C	GO:0006888(F)
YDR409W	GO:0030011(F)
YDR412W	GO:0006364
YDR414C	GO:0007165(F)
YDR418W	GO:0032543(F)
YDR421W	GO:0045944
YDR422C	GO:0001302(F) GO:0006468 GO:0006357(F) GO:0001403(F) GO:0006995(F) GO:0007031(F)
YDR423C	GO:0000122(F)
YDR425W	GO:0000422(F) GO:0032258(F) GO:0034498(F) GO:0006623(F)
YDR427W	GO:0006511
YDR430C	GO:0009060(F)
YDR432W	GO:0000398
YDR439W	GO:0006338(F) GO:0000288(F) GO:0042274(F)
YDR440W
YDR443C	GO:0045944 GO:0000122 GO:0032968(F)
YDR446W
YDR448W	GO:0016573(F) GO:0016568
YDR449C	GO:0000447 GO:0000472 GO:0000480 GO:0000462 GO:0000910(F) GO:0006364(F)
YDR450W	GO:0032543(F) GO:0000462(F)
YDR453C	GO:0034599
YDR456W	GO:0006970(F)
YDR457W	GO:0000209(F)
YDR460W	GO:0006366 GO:0070816 GO:0006289 GO:0006360(F)
YDR461W
YDR462W	GO:0032543
YDR463W	GO:0000122(F)
YDR464W
YDR468C	GO:0006906
YDR469W	GO:0051568 GO:0006348 GO:0000723(F) GO:0006355(F)
YDR472W	GO:0006888
YDR473C	GO:0000398
YDR477W	GO:0006468 GO:0001302 GO:0007165 GO:0007031(F)
YDR478W	GO:0006379 GO:0006364
YDR482C
YDR483W	GO:0006487(F)
YDR484W	GO:0042147 GO:0006896 GO:0007118(F)
YDR485C	GO:0006338 GO:0043486
YDR487C
YDR488C	GO:0030473 GO:0045899(F) GO:0000070(F)
YDR489W	GO:0000727 GO:0006261
YDR490C	GO:0009408(F)
YDR492W	GO:0044255
YDR496C	GO:0006364(F)
YDR497C	GO:0008645(F)
YDR498C	GO:0006890
YDR499W	GO:0007131(F)
YDR501W	GO:0000132(F)
YDR502C	GO:0006555
YDR506C
YDR507C	GO:0006468(F)
YDR512C
YDR513W	GO:0034599
YDR516C	GO:0006006(F)
YDR517W	GO:0006888
YDR522C
YDR523C	GO:0006468(F)
YDR524C	GO:0006888
YDR527W
YDR528W
YDR529C	GO:0009060
YDR536W	GO:0008645(F)
YEL002C	GO:0006487
YEL004W	GO:0006486(F)
YEL009C	GO:0045944(F)
YEL012W	GO:0000209
YEL013W	GO:0006606(F)
YEL018W	GO:0016573(F) GO:0006281
YEL019C	GO:0006378(F)
YEL022W	GO:0006888
YEL024W	GO:0009060
YEL026W	GO:0000398
YEL027W	GO:0007035 GO:0015986(F)
YEL030W	GO:0006281(F)
YEL031W	GO:0006897(F)
YEL032W	GO:0000084 GO:0000727 GO:0006267
YEL036C	GO:0000032(F)
YEL037C	GO:0006289(F) GO:0043161(F)
YEL039C	GO:0006123
YEL042W	GO:0006486
YEL048C	GO:0006888(F)
YEL051W	GO:0007035 GO:0006879(F)
YEL054C	GO:0032543(F)
YEL055C	GO:0000462(F) GO:0045943(F)
YEL056W	GO:0006348 GO:0016573
YEL058W
YEL060C	GO:0031146(F)
YEL061C	GO:0030473(F)
YEL062W
YEL063C	GO:0055085
YEL064C	GO:0007034(F)
YEL065W
YEL069C	GO:0008645
YEL071W
YER002W	GO:0006364(F)
YER003C
YER005W	GO:0006486
YER006W	GO:0042273(F)
YER007C-A
YER007W	GO:0000132(F)
YER008C	GO:0000910
YER009W	GO:0016579(F)
YER012W	GO:0010499 GO:0043161
YER016W	GO:0007015(F)
YER017C	GO:0006461
YER018C	GO:0007020 GO:0007059
YER019W	GO:0006284(F)
YER020W	GO:0000742(F)
YER021W	GO:0006511
YER022W	GO:0045944 GO:0000122(F) GO:0051123(F)
YER027C	GO:0001302(F) GO:0006468 GO:0006357(F) GO:0001403 GO:0006995(F) GO:0007031(F)
YER028C	GO:0045944(F)
YER029C	GO:0000398
YER030W	GO:0006357(F) GO:0030466(F) GO:0070481(F)
YER031C	GO:0006897(F)
YER032W	GO:0000070(F)
YER036C	GO:0006810(F)
YER038C	GO:0006281
YER040W	GO:0000122(F)
YER041W	GO:0000183(F)
YER043C	GO:0006468(F)
YER044C
YER045C	GO:0000122(F)
YER048C	GO:0030150(F)
YER049W
YER052C	GO:0006355(F)
YER053C	GO:0000002(F)
YER054C	GO:0000077(F)
YER056C	GO:0030476(F)
YER058W
YER060W-A	GO:0030476(F)
YER062C	GO:0006006(F)
YER063W	GO:0007059(F)
YER064C	GO:0045944(F)
YER068W	GO:0006357(F) GO:0032968 GO:0006368(F) GO:0016567 GO:0000398(F) GO:0042273(F) GO:0000288(F)
YER069W	GO:0006555(F)
YER075C	GO:0031505(F)
YER078C	GO:0042273(F)
YER082C	GO:0000462
YER083C	GO:0006890 GO:0000750(F) GO:0009408(F)
YER088C	GO:0045944(F)
YER089C	GO:0006325(F)
YER093C	GO:0001558 GO:0030950 GO:0031929 GO:0031505
YER094C	GO:0010499 GO:0043161
YER095W	GO:0000722
YER096W	GO:0000910(F)
YER098W	GO:0016579
YER099C	GO:0031505
YER100W	GO:0000209
YER102W	GO:0006970(F) GO:0034599(F)
YER103W	GO:0006457
YER105C	GO:0006406
YER107C	GO:0016973
YER109C	GO:0006355(F)
YER110C	GO:0006606
YER111C	GO:0045944(F) GO:0061408
YER112W	GO:0000398 GO:0000956
YER113C	GO:0001403
YER114C	GO:0030010
YER115C	GO:0000183(F)
YER116C	GO:0000723 GO:0006974(F) GO:0016567
YER118C	GO:0030036(F)
YER119C	GO:0006810(F)
YER120W
YER122C	GO:0006888 GO:0006890
YER123W	GO:0006468(F)
YER124C	GO:0030010(F)
YER125W	GO:0000209 GO:0006513
YER126C	GO:0000462(F)
YER127W	GO:0006364
YER128W
YER129W	GO:0006357(F)
YER131W	GO:0000462(F) GO:0006407
YER133W	GO:0006378(F) GO:0006379(F) GO:0006470
YER136W	GO:0006612(F)
YER138C	GO:0032197
YER139C
YER140W
YER143W	GO:0000028(F)
YER144C	GO:0016579
YER145C	GO:0006897(F)
YER146W	GO:0000398 GO:0000956
YER147C	GO:0006302 GO:0007076 GO:0034087(F)
YER148W	GO:0006366(F) GO:0051123
YER149C	GO:0007121 GO:0007266 GO:0030010 GO:0007015 GO:0000282(F)
YER151C	GO:0016579
YER153C
YER155C	GO:0007264(F)
YER157W	GO:0006891 GO:0032258
YER159C	GO:0000122 GO:0045944
YER159C-A	GO:0032197
YER160C	GO:0032197
YER161C	GO:0006974(F)
YER162C	GO:0030433(F)
YER164W	GO:0016573(F) GO:0016568(F) GO:0006468(F) GO:0006366(F)
YER165W	GO:0000398(F)
YER166W	GO:0055085(F)
YER167W
YER169W	GO:0045944(F)
YER171W	GO:0006270(F) GO:0007059(F) GO:0007064(F) GO:0006366
YER173W	GO:0006272(F) GO:0006298(F)
YER174C	GO:0034599
YER177W	GO:0000077
YER179W	GO:0000722(F)
YFL002C	GO:0006364(F)
YFL002W-A	GO:0032197
YFL002W-B	GO:0032197
YFL003C	GO:0000710
YFL004W	GO:0007034 GO:0042144
YFL005W	GO:0006893 GO:0007264(F) GO:0030010(F)
YFL007W
YFL008W	GO:0007064 GO:0000070 GO:0006974(F) GO:0006302 GO:0007076(F)
YFL009W	GO:0000082 GO:0000086 GO:0031146 GO:0042787 GO:0006461(F)
YFL011W	GO:0008645
YFL013C	GO:0006338(F) GO:0042766
YFL014W
YFL016C	GO:0030433(F)
YFL017W-A	GO:0000398
YFL024C	GO:0006281 GO:0016573
YFL025C
YFL026W
YFL027C	GO:0016192
YFL028C	GO:0006810(F)
YFL029C	GO:0006468(F)
YFL031W	GO:0006357(F)
YFL033C	GO:0006468
YFL034C-B	GO:0007118 GO:0030950(F)
YFL036W
YFL037W	GO:0000070 GO:0030473
YFL038C	GO:0006888
YFL039C	GO:0006338(F) GO:0043486(F) GO:0006281 GO:0016573 GO:0006357
YFL040W	GO:0006486(F)
YFL044C
YFL045C	GO:0006303(F)
YFL047W	GO:0007264
YFL048C	GO:0006888
YFL049W	GO:0006606(F) GO:0006974(F) GO:0042766 GO:0045944(F) GO:0043044(F)
YFL053W	GO:0006950
YFL054C	GO:0000747(F)
YFL055W	GO:0055085
YFL056C	GO:0006081
YFL058W
YFL059W	GO:0009228
YFL060C	GO:0009228
YFR001W	GO:0006364(F)
YFR002W	GO:0006606 GO:0006913 GO:0000055 GO:0006607(F) GO:0006409(F)
YFR003C
YFR004W	GO:0006511(F)
YFR010W	GO:0006511(F)
YFR013W	GO:0006369(F) GO:0034401(F) GO:0045944(F)
YFR014C	GO:0006468
YFR021W	GO:0006457(F)
YFR024C-A	GO:0030036(F)
YFR026C
YFR027W	GO:0006302
YFR028C	GO:0000183(F) GO:0007096
YFR031C	GO:0000070 GO:0007076
YFR033C	GO:0009060
YFR034C	GO:0045944
YFR036W	GO:0016567 GO:0031145(F)
YFR037C	GO:0006337 GO:0006368 GO:0043044 GO:0000086(F)
YFR038W	GO:0006338(F)
YFR040W	GO:0000082 GO:0001302(F) GO:0002098(F) GO:0006281(F) GO:0030036(F) GO:0031505(F) GO:0031929(F) GO:0034599(F)
YFR042W
YFR045W	GO:0055085(F)
YFR046C
YFR050C	GO:0010499 GO:0043161
YFR051C	GO:0006888 GO:0006890
YFR052W	GO:0006511
YFR053C	GO:0006006
YGL001C
YGL003C	GO:0016567(F) GO:0031145(F)
YGL004C	GO:0045899(F)
YGL005C	GO:0006891 GO:0032258 GO:0030242(F) GO:0016236(F) GO:0006888(F)
YGL006W	GO:0055085
YGL008C	GO:0006446(F)
YGL011C	GO:0010499 GO:0043161
YGL012W	GO:0006696
YGL013C	GO:0006364(F)
YGL014W	GO:0000288
YGL016W	GO:0051123(F)
YGL018C	GO:0006457(F)
YGL019W	GO:0006974 GO:0006468
YGL020C	GO:0006890 GO:0000750(F) GO:0009408(F)
YGL021W	GO:0006468
YGL022W	GO:0006487
YGL023C	GO:0000011(F)
YGL025C	GO:0045944 GO:0000122 GO:0051123
YGL027C	GO:0030150(F)
YGL028C
YGL030W	GO:0000398(F)
YGL035C	GO:0006338(F)
YGL037C	GO:0006606(F)
YGL038C	GO:0030148(F)
YGL043W	GO:0006357(F)
YGL044C	GO:0006378 GO:0006379 GO:0006369(F)
YGL045W	GO:0031505(F)
YGL048C	GO:0006511(F)
YGL050W
YGL051W	GO:0016050
YGL054C
YGL058W	GO:0006513
YGL060W	GO:0034599(F)
YGL061C	GO:0030472
YGL062W	GO:0000082(F)
YGL064C	GO:0006364(F)
YGL066W	GO:0016573 GO:0016568 GO:0006366(F) GO:0051123(F)
YGL068W	GO:0032543(F)
YGL070C	GO:0006366
YGL071W
YGL073W	GO:0000122(F)
YGL075C	GO:0007103
YGL078C	GO:0006364
YGL084C
YGL086W	GO:0007094
YGL087C	GO:0000209 GO:0006301 GO:0006513(F)
YGL090W	GO:0001302(F) GO:0006303
YGL091C
YGL092W	GO:0006999(F) GO:0006407(F) GO:0006409 GO:0006607 GO:0006609(F) GO:0006611(F) GO:0006913 GO:0006406(F) GO:0006606(F) GO:0016973
YGL093W
YGL094C	GO:0006281(F) GO:0006301 GO:0031124
YGL095C	GO:0006906(F)
YGL097W	GO:0006611(F)
YGL098W	GO:0006890
YGL099W	GO:0042273(F)
YGL100W	GO:0006409 GO:0006607 GO:0006913 GO:0006999 GO:0006406 GO:0006609 GO:0006611 GO:0006407 GO:0000973(F) GO:0000055(F)
YGL104C	GO:0008645(F)
YGL106W	GO:0008298(F)
YGL111W	GO:0000027(F)
YGL112C	GO:0016573 GO:0016568 GO:0006366 GO:0051123
YGL113W
YGL115W	GO:0006468 GO:0007165(F) GO:0001403(F) GO:0001302 GO:0007124(F) GO:0006995(F)
YGL119W
YGL120C	GO:0000398(F)
YGL121C	GO:0007124(F)
YGL122C	GO:0006406(F)
YGL124C	GO:0006623 GO:0007034(F)
YGL127C	GO:0045944(F) GO:0000122(F) GO:0051123(F)
YGL129C	GO:0032543
YGL130W	GO:0031124(F)
YGL133W	GO:0006348
YGL134W	GO:0000122(F) GO:0006468(F) GO:0006974(F) GO:0031505(F) GO:0032880(F)
YGL137W	GO:0006888 GO:0006890
YGL139W	GO:0006457(F)
YGL141W	GO:0042787
YGL143C
YGL145W	GO:0006890
YGL150C	GO:0042766 GO:0006338
YGL151W	GO:0045944(F) GO:0000122(F) GO:0051123(F)
YGL155W	GO:0006612(F)
YGL156W	GO:0016050(F)
YGL158W	GO:0006468
YGL163C	GO:0042026(F)
YGL166W	GO:0045944(F)
YGL167C	GO:0055085(F)
YGL168W
YGL169W
YGL170C	GO:0000055(F)
YGL171W	GO:0045943(F)
YGL172W	GO:0006606 GO:0006913 GO:0006999(F) GO:0000055
YGL173C	GO:0030847(F)
YGL174W	GO:0000398 GO:0006406
YGL178W	GO:0000288
YGL179C	GO:0006468
YGL180W	GO:0000422
YGL181W	GO:0006888(F)
YGL183C
YGL187C	GO:0006123 GO:0009060
YGL189C	GO:0000462(F) GO:0006407
YGL190C	GO:0006470 GO:0007015(F) GO:0007094(F) GO:0007117(F)
YGL192W	GO:0000742(F)
YGL194C	GO:0016575(F) GO:0045944(F) GO:0034401(F)
YGL197W	GO:0002098(F)
YGL200C	GO:0006888
YGL201C	GO:0000084 GO:0000727 GO:0006267
YGL206C	GO:0006897
YGL207W	GO:0006261 GO:0034401 GO:0045899
YGL208W	GO:0001302 GO:0006468 GO:0006357(F) GO:0001403 GO:0006995(F) GO:0007031(F)
YGL210W	GO:0006897(F)
YGL211W	GO:0001403(F)
YGL212W	GO:0006906 GO:0034727 GO:0042144
YGL213C	GO:0034427 GO:0070478 GO:0070481
YGL216W	GO:0000070(F)
YGL219C	GO:0007005
YGL223C	GO:0006891 GO:0032258 GO:0030242(F) GO:0016236(F) GO:0006888(F)
YGL226C-A	GO:0006487
YGL227W	GO:0043161 GO:0007039 GO:0016192(F) GO:0030437(F)
YGL229C	GO:0000082
YGL233W	GO:0000910
YGL238W	GO:0000467(F)
YGL240W	GO:0016567(F) GO:0031145
YGL241W	GO:0006606
YGL244W	GO:0006368 GO:0031124 GO:0032968 GO:0031938 GO:0006360(F) GO:0034401(F) GO:0006357 GO:0000122 GO:0000183(F) GO:0006364(F)
YGL246C	GO:0000082(F)
YGL247W	GO:0006406
YGL249W	GO:0007131
YGL250W
YGL251C	GO:0006364(F)
YGL252C	GO:0016573(F)
YGL253W	GO:0006006
YGL261C	GO:0030437
YGR002C	GO:0006338 GO:0043486 GO:0006281 GO:0016573
YGR003W	GO:0042787
YGR004W	GO:0007031
YGR005C	GO:0006368 GO:0051123
YGR006W	GO:0000398
YGR009C	GO:0006893 GO:0006906 GO:0000910(F) GO:0006897(F)
YGR013W	GO:0000398
YGR014W	GO:0000011(F)
YGR020C	GO:0007035 GO:0006879(F)
YGR023W	GO:0006970(F)
YGR024C
YGR030C	GO:0006379
YGR032W	GO:0006468(F) GO:0030476
YGR033C	GO:0030150
YGR036C	GO:0030148(F)
YGR040W	GO:0006468(F)
YGR041W
YGR046W
YGR048W	GO:0030433
YGR052W	GO:0006468
YGR056W	GO:0006337 GO:0006368 GO:0043044 GO:0000086(F)
YGR057C
YGR058W
YGR059W	GO:0000921(F)
YGR060W	GO:0006696
YGR063C	GO:0000398 GO:0008298
YGR070W	GO:0007264
YGR071C
YGR072W	GO:0070478
YGR074W	GO:0000398
YGR076C	GO:0032543
YGR077C
YGR080W	GO:0000147(F)
YGR081C	GO:0006364(F)
YGR082W	GO:0030150
YGR083C	GO:0006446
YGR084C	GO:0032543
YGR085C	GO:0032543(F)
YGR086C	GO:0006897 GO:0009408
YGR090W	GO:0006974(F) GO:0000447(F)
YGR091W	GO:0000398
YGR092W	GO:0006468(F) GO:0007096(F)
YGR095C	GO:0000467 GO:0071051 GO:0071042 GO:0071038 GO:0070478 GO:0070481 GO:0070651 GO:0071035 GO:0034427
YGR097W	GO:0001558(F)
YGR098C	GO:0000070 GO:0000725(F) GO:0008104(F)
YGR099W
YGR100W	GO:0016192(F)
YGR103W	GO:0006289(F)
YGR104C	GO:0045944 GO:0000122(F) GO:0051123
YGR108W	GO:0006338(F)
YGR111W
YGR113W	GO:0030472
YGR116W	GO:0006974(F)
YGR118W	GO:0032543(F) GO:0000398(F)
YGR119C	GO:0000055(F) GO:0006606 GO:0006913 GO:0006409(F)
YGR120C	GO:0006891 GO:0032258 GO:0030242 GO:0016236 GO:0000422(F)
YGR122W
YGR128C	GO:0000462 GO:0045943
YGR129W	GO:0000398
YGR132C
YGR133W	GO:0000209
YGR134W	GO:0032968 GO:0006357 GO:0006368(F) GO:0016567(F) GO:0000288(F) GO:0000122(F) GO:0051726(F)
YGR135W	GO:0010499 GO:0043161
YGR140W	GO:0000921
YGR141W
YGR142W
YGR143W	GO:0031505
YGR144W	GO:0006606(F)
YGR145W	GO:0006364
YGR150C
YGR152C	GO:0006904(F)
YGR156W	GO:0006378 GO:0006379 GO:0030847
YGR158C	GO:0000467 GO:0071051 GO:0071042 GO:0071038 GO:0070478 GO:0070481 GO:0070651 GO:0071035 GO:0034427
YGR159C	GO:0000398(F)
YGR161C-C	GO:0032197
YGR161W-A	GO:0032197
YGR161W-B	GO:0032197
YGR162W	GO:0006413(F)
YGR163W	GO:0007035(F)
YGR165W	GO:0032543
YGR166W	GO:0006888(F)
YGR167W	GO:0006897
YGR172C	GO:0006888
YGR175C
YGR178C	GO:0006974(F)
YGR179C	GO:0007059 GO:0034087(F)
YGR184C	GO:0006513(F)
YGR186W	GO:0006368 GO:0051123
YGR188C	GO:0007094
YGR189C	GO:0030476(F)
YGR192C	GO:0006094
YGR195W	GO:0000467 GO:0071051 GO:0071042 GO:0071038 GO:0071035(F) GO:0070481 GO:0070651 GO:0070478 GO:0034427
YGR198W
YGR200C	GO:0002098
YGR206W	GO:0006612(F) GO:0006623 GO:0043162(F) GO:0045324(F)
YGR209C	GO:0006457(F)
YGR214W	GO:0032543(F) GO:0000462(F)
YGR215W	GO:0032543
YGR216C	GO:0006506
YGR218W	GO:0006606(F)
YGR221C	GO:0007015(F)
YGR222W
YGR223C
YGR225W	GO:0000462(F)
YGR232W	GO:0006511(F)
YGR234W	GO:0000722(F)
YGR238C	GO:0001403(F) GO:0007124(F)
YGR241C	GO:0006887(F)
YGR245C	GO:0042273
YGR249W	GO:0000122(F)
YGR251W
YGR252W	GO:0016568(F) GO:0016573
YGR253C	GO:0010499 GO:0043161
YGR254W	GO:0006094
YGR258C	GO:0006366 GO:0070816(F) GO:0006289(F) GO:0006974(F)
YGR261C	GO:0006896 GO:0016192
YGR262C	GO:0000723 GO:0045944 GO:0006511(F)
YGR270W	GO:0030010(F)
YGR274C	GO:0051123 GO:0006366
YGR275W	GO:0043044(F) GO:0006337 GO:0006368 GO:0042766(F) GO:0045944(F) GO:0006338
YGR276C	GO:0000002(F)
YGR278W	GO:0042274(F)
YGR279C	GO:0000747
YGR281W	GO:0006810
YGR282C	GO:0000747(F)
YGR284C	GO:0055085(F)
YGR285C	GO:0006364 GO:0006450
YGR296W	GO:0006364(F)
YHL002W	GO:0006623 GO:0045053(F) GO:0045324
YHL003C	GO:0001302
YHL004W	GO:0000028(F)
YHL006C	GO:0000725
YHL007C	GO:0000750 GO:0001403 GO:0007096 GO:0007118(F) GO:0007124 GO:0007266(F) GO:0030010(F) GO:0032889(F)
YHL009C	GO:0006606(F)
YHL011C	GO:0031505
YHL015W	GO:0032543(F) GO:0006407(F)
YHL019C	GO:0006896 GO:0016192(F)
YHL020C
YHL024W	GO:0000398(F)
YHL025W	GO:0042766 GO:0045944 GO:0043044 GO:0006338 GO:0006261(F)
YHL027W	GO:0045944
YHL030W	GO:0006511(F)
YHL031C	GO:0006906
YHL035C	GO:0006810
YHL043W	GO:0016050(F)
YHL047C	GO:0006810(F)
YHR001W	GO:0006887
YHR004C	GO:0007126(F) GO:0030437
YHR005C	GO:0000750
YHR007C	GO:0016192(F)
YHR008C	GO:0032543(F)
YHR009C
YHR011W	GO:0032543(F)
YHR012W	GO:0042147 GO:0045053(F)
YHR013C	GO:0001403(F)
YHR015W	GO:0000398(F)
YHR016C	GO:0051666
YHR020W	GO:0032543(F)
YHR023W	GO:0006887(F)
YHR025W
YHR026W	GO:0007035 GO:0015986(F)
YHR027C	GO:0006511
YHR028C
YHR030C	GO:0006468(F)
YHR031C	GO:0000002
YHR034C	GO:0006457
YHR036W	GO:0006406
YHR038W
YHR039C	GO:0006081(F)
YHR039C-A	GO:0007035 GO:0006879(F)
YHR041C	GO:0045944 GO:0000122(F) GO:0051123
YHR042W	GO:0016226(F)
YHR043C	GO:0006970(F)
YHR044C
YHR047C	GO:0044255(F)
YHR051W	GO:0006123 GO:0009060(F)
YHR052W	GO:0032543(F)
YHR056C	GO:0006337 GO:0006368 GO:0043044 GO:0000086(F)
YHR058C	GO:0045944 GO:0000122(F) GO:0051123
YHR060W	GO:0007035
YHR061C	GO:0030010
YHR062C	GO:0006379
YHR064C	GO:0000054(F) GO:0006364 GO:0006450 GO:0006457(F)
YHR065C	GO:0006364(F)
YHR066W	GO:0000027
YHR069C	GO:0000467 GO:0071051 GO:0071042 GO:0071038 GO:0070478 GO:0070481 GO:0070651 GO:0071035 GO:0034427
YHR070W	GO:0007265(F)
YHR072W	GO:0006612(F)
YHR073W	GO:0006887
YHR075C	GO:0000082(F)
YHR077C	GO:0016567(F) GO:0070478
YHR079C	GO:0006468
YHR079C-A	GO:0007131
YHR081W	GO:0000467 GO:0071038(F) GO:0071042(F) GO:0071051 GO:0070478(F) GO:0070481(F) GO:0070651(F)
YHR082C	GO:0006468(F)
YHR084W	GO:0001403
YHR085W	GO:0000027 GO:0000054(F) GO:0006364(F)
YHR086W	GO:0000398
YHR088W	GO:0000027
YHR089C	GO:0006364
YHR090C	GO:0006281(F) GO:0016573
YHR091C
YHR092C	GO:0008645
YHR096C	GO:0006457(F)
YHR099W	GO:0016573 GO:0016568(F) GO:0000723(F) GO:0006974(F)
YHR102W	GO:0007118 GO:0007109(F) GO:0006355(F)
YHR103W
YHR106W	GO:0001300(F)
YHR107C	GO:0000921
YHR108W	GO:0006897(F)
YHR110W	GO:0006888(F)
YHR111W	GO:0001403
YHR113W	GO:0007039(F)
YHR114W	GO:0030036(F)
YHR115C	GO:0016567(F)
YHR118C	GO:0006267 GO:0006270 GO:0030466 GO:0006348(F) GO:0031938(F)
YHR119W	GO:0051568 GO:0006348 GO:0016575(F) GO:0000723
YHR120W	GO:0000710
YHR122W
YHR129C	GO:0000132
YHR132C
YHR135C	GO:0006468
YHR138C
YHR142W	GO:0006457
YHR143W-A	GO:0042797(F) GO:0006368(F) GO:0051123(F)
YHR147C	GO:0032543
YHR152W	GO:0045944(F)
YHR154W	GO:0006289(F)
YHR157W	GO:0007131
YHR164C	GO:0000070(F)
YHR166C	GO:0016567 GO:0031145
YHR167W	GO:0006310 GO:0006368 GO:0006406
YHR169W	GO:0000910(F)
YHR170W	GO:0042273(F)
YHR171W	GO:0000422
YHR172W	GO:0007020 GO:0030472(F)
YHR174W	GO:0006094
YHR178W	GO:0045944(F)
YHR179W	GO:0006915
YHR183W	GO:0000028(F)
YHR184W
YHR185C
YHR186C	GO:0001558 GO:0031505(F) GO:0031929 GO:0007165(F) GO:0009651(F) GO:0007126(F) GO:0006974(F) GO:0042254(F) GO:0042790(F)
YHR187W	GO:0002098(F) GO:0006357(F)
YHR189W
YHR190W
YHR191C	GO:0007064 GO:0006270(F)
YHR194W	GO:0000001
YHR196W	GO:0000462 GO:0045943
YHR197W	GO:0000027
YHR200W	GO:0006511
YHR204W	GO:0030433
YHR206W	GO:0000122(F)
YIL004C	GO:0006906
YIL005W	GO:0006457(F)
YIL006W	GO:0055085(F)
YIL007C	GO:0045899(F)
YIL008W	GO:0001403
YIL009C-A	GO:0007004 GO:0001302(F)
YIL010W	GO:0034599
YIL016W	GO:0006696(F)
YIL017C	GO:0043161 GO:0007039 GO:0016192(F) GO:0042787(F)
YIL019W
YIL021W	GO:0006366
YIL022W	GO:0030150
YIL026C	GO:0006302(F) GO:0007064 GO:0006915(F) GO:0006974(F) GO:0000070(F)
YIL027C
YIL030C
YIL031W	GO:0000086(F)
YIL034C
YIL035C	GO:0006974 GO:0006468
YIL037C
YIL038C	GO:0032968 GO:0006357 GO:0006368(F) GO:0016567 GO:0000288(F) GO:0000122(F) GO:0051726(F)
YIL039W	GO:0006470(F)
YIL040W
YIL042C	GO:0007131(F)
YIL044C	GO:0006888
YIL046W	GO:0006950(F)
YIL047C	GO:0007034(F)
YIL048W	GO:0055085(F)
YIL049W
YIL050W	GO:0000001(F)
YIL051C
YIL053W	GO:0055085(F)
YIL056W	GO:0006355(F)
YIL061C	GO:0000398
YIL062C	GO:0000001 GO:0007015(F)
YIL063C	GO:0000082(F)
YIL064W	GO:0006406(F)
YIL065C	GO:0000288(F)
YIL068C	GO:0000910
YIL070C	GO:0007005(F)
YIL075C	GO:0006511
YIL076W	GO:0006888 GO:0006890(F)
YIL079C	GO:0034475(F) GO:0071035 GO:0071038 GO:0071042(F) GO:0071051(F) GO:0006400(F)
YIL084C	GO:0031939 GO:0061186 GO:0045944 GO:0061408 GO:0000122(F) GO:0030174(F) GO:0016575
YIL085C	GO:0006487
YIL091C
YIL093C	GO:0032543
YIL095W	GO:0006468
YIL097W	GO:0043161 GO:0007039(F) GO:0016192(F) GO:0030437(F)
YIL105C	GO:0001558 GO:0030950 GO:0031929 GO:0031505(F) GO:0007165(F)
YIL106W	GO:0007035(F)
YIL111W	GO:0006123
YIL112W	GO:0016575 GO:0006355(F) GO:0045944(F)
YIL113W	GO:0000754
YIL114C	GO:0006915(F)
YIL115C	GO:0006406(F) GO:0006913 GO:0006413(F) GO:0016973
YIL118W	GO:0006974(F)
YIL119C
YIL126W	GO:0006337 GO:0006368 GO:0043044 GO:0000086
YIL128W	GO:0032258(F)
YIL129C
YIL131C	GO:0006468(F)
YIL132C	GO:0010499(F)
YIL135C
YIL138C	GO:0000001
YIL140W	GO:0007117(F)
YIL143C	GO:0006366 GO:0070816 GO:0006289(F) GO:0006360(F)
YIL144W	GO:0007020 GO:0007059
YIL148W	GO:0030433(F)
YIL149C	GO:0006606(F)
YIL150C	GO:0000084
YIL153W	GO:0031929(F) GO:0006970
YIL154C
YIL156W	GO:0051666(F)
YIL157C
YIL173W
YIR002C	GO:0000710(F)
YIR005W	GO:0000398 GO:0006406 GO:0000282(F)
YIR006C	GO:0000147 GO:0000910
YIR008C	GO:0006270 GO:0006273
YIR009W	GO:0000398
YIR010W	GO:0007059
YIR011C
YIR012W	GO:0000462(F)
YIR013C	GO:0000122(F)
YIR017C	GO:0030968(F) GO:0006338(F) GO:0006357 GO:0007059(F)
YIR018W	GO:0000122
YIR022W	GO:0045047
YIR025W	GO:0016567 GO:0031145
YIR026C	GO:0000754(F)
YIR033W	GO:0045944
YIR037W	GO:0034599
YIR039C	GO:0031505
YJL001W	GO:0010499 GO:0043161
YJL002C	GO:0006487
YJL004C	GO:0006486(F)
YJL005W	GO:0007265
YJL006C	GO:0031124 GO:0045943 GO:0000079(F)
YJL010C	GO:0000288(F)
YJL011C	GO:0000288(F)
YJL012C	GO:0007034 GO:0042144 GO:0008104(F)
YJL013C	GO:0007094
YJL014W	GO:0006457
YJL019W
YJL020C	GO:0006897(F)
YJL024C	GO:0006896 GO:0016192(F)
YJL025W	GO:0042790
YJL029C	GO:0042147 GO:0006896 GO:0007118(F)
YJL030W	GO:0007094 GO:0006913(F)
YJL031C	GO:0006612 GO:0006888
YJL034W	GO:0030433
YJL035C	GO:0006400
YJL036W	GO:0000422 GO:0016236(F) GO:0032258 GO:0034498
YJL039C	GO:0006606(F)
YJL041W	GO:0006606 GO:0006913 GO:0000055 GO:0006999(F)
YJL042W	GO:0000077(F)
YJL044C	GO:0006891(F)
YJL047C	GO:0042787(F)
YJL048C	GO:0030433(F)
YJL050W	GO:0071035 GO:0071038 GO:0006400(F) GO:0006284(F) GO:0034475 GO:0071042 GO:0071051
YJL052W	GO:0006094
YJL053W	GO:0042147
YJL056C	GO:0045944
YJL058C	GO:0001558 GO:0030950 GO:0031929 GO:0031505 GO:0030036(F)
YJL059W
YJL061W	GO:0006913 GO:0016973(F) GO:0000055 GO:0006607(F)
YJL063C	GO:0032543
YJL065C	GO:0006348 GO:0006338(F)
YJL069C	GO:0000447 GO:0000462(F) GO:0000472 GO:0000480 GO:0000910(F) GO:0006364(F)
YJL072C	GO:0000727 GO:0006261
YJL074C	GO:0006302(F) GO:0007064 GO:0006915(F) GO:0006974(F) GO:0000070(F)
YJL076W	GO:0006470(F) GO:0007096
YJL080C	GO:0000054(F)
YJL081C	GO:0006338 GO:0043486(F) GO:0006281(F) GO:0016573 GO:0006357 GO:0006333(F) GO:0006337(F) GO:0007015(F) GO:0043044(F) GO:0006325 GO:0042766(F) GO:0006348(F) GO:0032258(F) GO:0000122(F)
YJL085W	GO:0000910
YJL090C	GO:0000727 GO:0006270
YJL091C	GO:0055085(F)
YJL092W	GO:0000002(F)
YJL095W	GO:0006468(F)
YJL096W	GO:0032543
YJL097W
YJL098W	GO:0000082 GO:0001302(F) GO:0002098 GO:0006281(F) GO:0030036(F) GO:0031505(F) GO:0031929(F) GO:0034599(F)
YJL099W	GO:0006893 GO:0000282(F) GO:0034221 GO:0006888(F)
YJL102W	GO:0006414
YJL109C	GO:0000462 GO:0045943
YJL110C	GO:0000122
YJL111W	GO:0006457
YJL112W	GO:0000462(F)
YJL115W	GO:0000077(F) GO:0006270(F) GO:0006281(F) GO:0008104(F)
YJL117W	GO:0006888
YJL124C	GO:0000398(F)
YJL128C	GO:0006468
YJL134W	GO:0030148
YJL138C	GO:0006364(F)
YJL139C	GO:0006487
YJL140W	GO:0006366
YJL141C	GO:0006468
YJL143W	GO:0030150
YJL146W
YJL149W	GO:0031146
YJL154C	GO:0042147
YJL155C	GO:0006094(F)
YJL156C
YJL157C	GO:0007096(F) GO:0007264(F) GO:0030010(F)
YJL158C	GO:0031505
YJL159W	GO:0031505
YJL164C	GO:0007265 GO:0006468
YJL165C	GO:0006468(F)
YJL166W	GO:0009060
YJL167W
YJL168C	GO:0000183(F)
YJL170C
YJL173C	GO:0000722 GO:0000724 GO:0006281 GO:0006289 GO:0006312 GO:0007004 GO:0007131 GO:0016567 GO:0006260
YJL174W
YJL176C	GO:0042766 GO:0045944 GO:0043044 GO:0006338(F) GO:0006348(F)
YJL178C
YJL183W	GO:0000032(F)
YJL184W	GO:0000723 GO:0045944 GO:0000282(F)
YJL187C	GO:0006468(F)
YJL191W	GO:0032543(F) GO:0006407(F)
YJL192C
YJL194W	GO:0006267
YJL201W	GO:0007264(F)
YJL203W	GO:0000398
YJL204C	GO:0000910(F)
YJL207C
YJL208C
YJL214W	GO:0008645
YJL219W	GO:0008645
YJL222W	GO:0006457(F)
YJR001W	GO:0006810(F)
YJR002W	GO:0000447
YJR005W	GO:0016192
YJR006W	GO:0006272 GO:0006273 GO:0006284 GO:0006289 GO:0006298 GO:0006301 GO:0000084(F) GO:0000727(F)
YJR007W	GO:0000447(F)
YJR009C	GO:0006094
YJR010C-A	GO:0045047
YJR010W
YJR017C	GO:0006366(F)
YJR022W	GO:0000398 GO:0000956(F)
YJR027W	GO:0032197
YJR028W	GO:0032197
YJR029W	GO:0032197
YJR031C	GO:0006888
YJR032W	GO:0007103(F)
YJR033C	GO:0007035
YJR034W
YJR035W	GO:0000723(F) GO:0006511(F)
YJR040W	GO:0001302(F)
YJR042W	GO:0006409 GO:0006607 GO:0006913 GO:0006999 GO:0006406 GO:0006609 GO:0006611 GO:0006407 GO:0000973(F) GO:0006974(F)
YJR043C	GO:0006272 GO:0006273 GO:0006284 GO:0006289 GO:0006298 GO:0006301 GO:0000084(F) GO:0006260(F)
YJR044C
YJR046W
YJR048W	GO:0006123
YJR049C	GO:0034599(F)
YJR052W	GO:0042787
YJR053W	GO:0007096
YJR058C	GO:0016192
YJR059W	GO:0042026(F)
YJR060W	GO:0006357(F)
YJR063W	GO:0042790 GO:0006974(F)
YJR064W	GO:0006457
YJR065C	GO:0000001 GO:0007015
YJR066W	GO:0001558 GO:0031929
YJR068W	GO:0006272 GO:0006298
YJR069C
YJR072C	GO:0006468(F)
YJR074W	GO:0000467(F)
YJR075W	GO:0030148(F)
YJR076C	GO:0000921(F)
YJR082C	GO:0016573 GO:0006281
YJR084W	GO:0000754
YJR086W	GO:0000750 GO:0006612(F)
YJR089W	GO:0006468(F)
YJR090C	GO:0000082 GO:0000086(F) GO:0031146 GO:0042787(F)
YJR091C	GO:0000398(F)
YJR092W	GO:0000282
YJR093C	GO:0006378 GO:0006379 GO:0030847(F)
YJR094C	GO:0007124
YJR099W
YJR101W	GO:0001302(F)
YJR102C	GO:0006623 GO:0043162 GO:0045053(F)
YJR103W	GO:0008654
YJR104C	GO:0000077(F)
YJR106W	GO:0055085(F)
YJR112W	GO:0007059
YJR113C	GO:0006407(F)
YJR120W
YJR122W
YJR123W	GO:0032543(F) GO:0000462(F)
YJR125C	GO:0000147
YJR126C	GO:0007039(F)
YJR131W	GO:0030433
YJR132W	GO:0006606
YJR135C	GO:0007059 GO:0034087 GO:0006270(F)
YJR139C
YJR140C	GO:0006368 GO:0006357(F)
YJR144W	GO:0007005(F)
YJR158W	GO:0008645
YKL001C
YKL002W	GO:0043162 GO:0045324
YKL003C	GO:0032543
YKL004W	GO:0030148
YKL006C-A
YKL008C	GO:0001302
YKL009W	GO:0042273
YKL010C	GO:0042787
YKL011C	GO:0042026(F)
YKL012W	GO:0000398
YKL013C	GO:0000001 GO:0007015(F)
YKL014C	GO:0006364(F)
YKL015W	GO:0045944
YKL016C	GO:0015986
YKL017C	GO:0000723(F)
YKL018W	GO:0006378(F) GO:0006379(F) GO:0051568
YKL020C	GO:0045944
YKL021C	GO:0000054(F)
YKL022C	GO:0016567 GO:0031145
YKL025C	GO:0006301 GO:0031124
YKL026C	GO:0034599
YKL028W	GO:0006366
YKL034W	GO:0016567
YKL038W	GO:0045944
YKL041W	GO:0043162 GO:0045324 GO:0045053(F)
YKL042W	GO:0007020 GO:0000742(F) GO:0006607(F)
YKL043W	GO:0061408(F)
YKL045W	GO:0006270 GO:0006273
YKL048C	GO:0006468
YKL049C	GO:0006333(F)
YKL051W
YKL052C	GO:0030472
YKL054C	GO:0006289(F)
YKL055C	GO:0030437(F)
YKL056C	GO:0006006(F)
YKL057C	GO:0006409 GO:0006607 GO:0006913 GO:0006999 GO:0006609 GO:0006611 GO:0006406 GO:0006407 GO:0000973 GO:0006974(F)
YKL058W	GO:0051123
YKL059C	GO:0006281(F) GO:0006378 GO:0006379
YKL060C	GO:0006446(F)
YKL062W	GO:0045944(F)
YKL067W	GO:0006333(F)
YKL068W	GO:0006913
YKL069W
YKL075C
YKL078W	GO:0006888(F)
YKL079W	GO:0000070(F)
YKL080W	GO:0007035 GO:0006879(F)
YKL082C	GO:0030010(F)
YKL085W	GO:0006094(F)
YKL086W
YKL088W	GO:0009651
YKL089W	GO:0007059
YKL092C	GO:0006950(F)
YKL093W
YKL099C	GO:0000447
YKL101W	GO:0006468(F)
YKL103C	GO:0006508(F)
YKL104C	GO:0006537(F)
YKL106W	GO:0030148(F)
YKL108W	GO:0000725(F) GO:0000727 GO:0006270 GO:0006272(F) GO:0006273(F) GO:0006289(F) GO:0006298(F)
YKL110C	GO:0002098
YKL112W	GO:0042787(F)
YKL113C	GO:0006974(F)
YKL114C
YKL117W	GO:0042026(F)
YKL119C	GO:0007035
YKL122C	GO:0045047
YKL124W	GO:0007039(F)
YKL129C	GO:0006897
YKL130C	GO:0008298
YKL134C
YKL135C	GO:0006896
YKL137W
YKL138C	GO:0032543
YKL139W	GO:0006468(F) GO:0031124 GO:0045943
YKL140W	GO:0032543(F)
YKL143W	GO:0000462(F) GO:0006360(F)
YKL144C	GO:0042797
YKL145W	GO:0006511
YKL149C	GO:0006470(F)
YKL150W	GO:0001300(F)
YKL152C	GO:0007096(F)
YKL154W	GO:0045047
YKL155C	GO:0032543
YKL160W	GO:0006357(F)
YKL163W	GO:0031505
YKL164C	GO:0031505
YKL165C	GO:0006506
YKL166C	GO:0006468(F) GO:0007265
YKL167C	GO:0032543
YKL170W	GO:0032543
YKL171W	GO:0006468(F)
YKL172W	GO:0042273(F)
YKL173W	GO:0000398
YKL176C
YKL178C
YKL181W	GO:0031505
YKL185W	GO:0031939(F) GO:0061186(F) GO:0061408(F) GO:0045944 GO:0000122 GO:0030174(F) GO:0016575(F)
YKL186C	GO:0000055 GO:0006406(F)
YKL189W	GO:0007118 GO:0007165(F)
YKL190W	GO:0000754 GO:0006873 GO:0031505
YKL193C	GO:0000077(F) GO:0006364(F) GO:0006470(F) GO:0006873(F) GO:0007059 GO:0007094(F) GO:0007126(F) GO:0009408(F) GO:0030437(F) GO:0030847(F) GO:0051726(F)
YKL196C	GO:0006906
YKL201C
YKL203C	GO:0001558 GO:0030950 GO:0031929 GO:0031505(F) GO:0006974(F)
YKL205W	GO:0006913(F)
YKL206C	GO:0043248
YKL210W	GO:0000028(F)
YKL213C	GO:0042790(F)
YKL214C	GO:0000398(F)
YKL221W	GO:0006810
YKR001C	GO:0007005(F)
YKR002W	GO:0006284(F) GO:0006400(F) GO:0034475(F)
YKR006C	GO:0032543
YKR007W	GO:0007165(F)
YKR008W	GO:0006337 GO:0006368 GO:0043044 GO:0000086
YKR010C	GO:0000183
YKR014C	GO:0006897
YKR020W	GO:0006896(F) GO:0042147 GO:0006887(F)
YKR022C	GO:0000398 GO:0000462(F) GO:0000463(F) GO:0000466(F) GO:0006364(F)
YKR024C	GO:0000723(F)
YKR025W	GO:0042797
YKR026C	GO:0006446
YKR028W	GO:0000082 GO:0001302(F) GO:0002098 GO:0006281(F) GO:0030036(F) GO:0031505(F) GO:0031929 GO:0034599(F)
YKR029C	GO:0016575 GO:0006355(F) GO:0030174(F)
YKR030W	GO:0000147(F)
YKR031C
YKR034W	GO:0000122
YKR035W-A	GO:0043162(F)
YKR036C	GO:0000288(F)
YKR037C	GO:0030472
YKR038C	GO:0000723 GO:0045944 GO:0000032(F)
YKR046C
YKR048C	GO:0006303(F)
YKR053C	GO:0030148
YKR054C	GO:0000027(F)
YKR055W	GO:0006511(F)
YKR059W	GO:0006413(F)
YKR060W	GO:0000447(F)
YKR062W	GO:0006366
YKR064W	GO:0045944(F)
YKR065C	GO:0030150
YKR066C	GO:0006461(F)
YKR068C	GO:0006888
YKR071C
YKR072C	GO:0009651
YKR081C	GO:0000027
YKR082W	GO:0006406
YKR083C	GO:0030472
YKR084C	GO:0006414(F)
YKR085C	GO:0032543
YKR088C	GO:0007165(F)
YKR090W	GO:0007264(F)
YKR092C
YKR094C	GO:0030433(F)
YKR095W	GO:0000973(F)
YKR099W	GO:0006348(F)
YKR100C
YKR101W	GO:0006303(F)
YKR104W	GO:0006414(F)
YLL001W	GO:0006623(F)
YLL002W	GO:0006303
YLL003W
YLL004W	GO:0006267 GO:0006270 GO:0030466 GO:0006348(F) GO:0031938(F)
YLL005C	GO:0006696(F)
YLL006W	GO:0007005 GO:0000001(F)
YLL008W	GO:0000747(F)
YLL009C
YLL010C	GO:0000422(F) GO:0006897(F) GO:0006950 GO:0007015(F) GO:0009408(F) GO:0009651(F)
YLL011W	GO:0000462
YLL013C	GO:0000288
YLL014W
YLL021W	GO:0007121 GO:0007266 GO:0030010 GO:0007015 GO:0000282(F) GO:0007124
YLL022C	GO:0006333(F) GO:0006348 GO:0016573
YLL023C	GO:0006888(F)
YLL024C	GO:0006457
YLL026W	GO:0045899(F)
YLL027W	GO:0016226
YLL031C	GO:0006506
YLL033W
YLL034C	GO:0042790(F)
YLL038C	GO:0000147
YLL039C	GO:0000028
YLL040C
YLL042C	GO:0000045(F)
YLL043W	GO:0006897(F)
YLL046C	GO:0000398(F)
YLL049W	GO:0000750(F)
YLR002C	GO:0000054(F)
YLR004C	GO:0006511(F)
YLR005W	GO:0006366 GO:0070816 GO:0006289 GO:0006360(F)
YLR007W	GO:0006281
YLR008C	GO:0030150
YLR009W
YLR010C	GO:0000723(F)
YLR011W
YLR014C	GO:0045944
YLR015W	GO:0051568 GO:0006348 GO:0000723 GO:0006355(F)
YLR016C	GO:0000398 GO:0006406 GO:0000282(F)
YLR017W
YLR018C	GO:0006457(F)
YLR019W	GO:0006950
YLR021W	GO:0043248
YLR024C	GO:0000209(F)
YLR025W	GO:0043162 GO:0045324 GO:0045053(F)
YLR026C	GO:0006906
YLR028C
YLR032W	GO:0006338(F)
YLR033W	GO:0006337 GO:0043044(F) GO:0006368 GO:0006366(F)
YLR034C	GO:0007035(F)
YLR035C	GO:0000710(F) GO:0007131
YLR038C	GO:0006123(F) GO:0009060(F)
YLR039C	GO:0042147
YLR045C	GO:0007020
YLR051C	GO:0006612(F)
YLR052W	GO:0006338(F) GO:0042766
YLR054C
YLR055C	GO:0016573 GO:0016568 GO:0045944 GO:0006366(F) GO:0051123(F) GO:0006368(F)
YLR056W	GO:0006696
YLR057W	GO:0030433
YLR059C	GO:0000027(F)
YLR066W	GO:0045047
YLR067C
YLR068W
YLR071C	GO:0045944 GO:0000122 GO:0051123(F)
YLR074C	GO:0000398(F)
YLR075W	GO:0032543(F)
YLR078C	GO:0006906
YLR079W	GO:0000028(F)
YLR080W	GO:0006888
YLR083C	GO:0001403
YLR085C	GO:0006338 GO:0043486
YLR086W	GO:0000070 GO:0007076
YLR093C	GO:0006906
YLR095C	GO:0006338
YLR096W	GO:0006468
YLR097C	GO:0000028(F)
YLR100W
YLR102C	GO:0016567 GO:0031145(F)
YLR103C	GO:0000727
YLR104W
YLR106C	GO:0000070(F)
YLR109W	GO:0006303(F)
YLR110C
YLR113W	GO:0006468(F)
YLR115W	GO:0006378 GO:0006379 GO:0030847(F)
YLR116W	GO:0000398 GO:0006888(F)
YLR117C	GO:0000398(F)
YLR119W	GO:0006623 GO:0006612 GO:0043162 GO:0000447(F)
YLR120C	GO:0031505
YLR121C	GO:0031505
YLR126C	GO:0008654(F)
YLR127C	GO:0016567 GO:0031145
YLR129W	GO:0000447 GO:0000472 GO:0000480 GO:0000462 GO:0000910(F) GO:0006364(F)
YLR135W	GO:0006261
YLR136C	GO:0000956
YLR138W	GO:0007035(F)
YLR141W	GO:0042790
YLR144C	GO:0006897(F)
YLR145W	GO:0006379 GO:0006364(F)
YLR147C	GO:0000398
YLR148W	GO:0032889 GO:0042144 GO:0007033(F) GO:0006623(F) GO:0034727(F) GO:0006895 GO:0045324
YLR150W
YLR153C	GO:0016573
YLR155C	GO:0006413(F)
YLR157C	GO:0006413(F)
YLR158C	GO:0006413(F)
YLR160C	GO:0006413(F)
YLR166C	GO:0006897(F)
YLR167W	GO:0000462(F) GO:0006407(F)
YLR170C	GO:0006896
YLR174W	GO:0006537
YLR176C	GO:0006337(F)
YLR180W	GO:0006555
YLR181C
YLR182W	GO:0061408
YLR183C	GO:0000132(F)
YLR186W	GO:0000447
YLR190W	GO:0000079(F)
YLR192C	GO:0006413(F) GO:0007005(F)
YLR194C
YLR196W	GO:0000462(F)
YLR197W	GO:0000447(F) GO:0000472(F) GO:0000480(F)
YLR199C	GO:0043248
YLR201C
YLR203C
YLR205C
YLR206W	GO:0000147
YLR207W	GO:0030433 GO:0031505(F)
YLR208W	GO:0006409(F)
YLR210W	GO:0006338(F)
YLR212C	GO:0007020
YLR213C	GO:0031505(F)
YLR216C	GO:0043248(F)
YLR218C
YLR219W
YLR220W
YLR221C	GO:0000463(F) GO:0000466(F)
YLR222C	GO:0000447 GO:0000472 GO:0000480 GO:0000462 GO:0000910(F) GO:0006364(F)
YLR223C	GO:0000028(F) GO:0000462(F)
YLR224W	GO:0006461(F)
YLR226W	GO:0006351 GO:0006468(F) GO:0070816
YLR229C	GO:0000011(F) GO:0000282(F) GO:0000750 GO:0001403 GO:0006468(F) GO:0007096 GO:0007124
YLR233C	GO:0007004
YLR234W	GO:0006333(F) GO:0007131 GO:0000724(F) GO:0001302(F) GO:0006974(F) GO:0007064
YLR240W	GO:0016236(F) GO:0030242 GO:0045324(F) GO:0032258(F) GO:0034727(F) GO:0030433(F) GO:0000011(F)
YLR242C
YLR246W	GO:0006612
YLR248W	GO:0007033(F)
YLR249W	GO:0006470(F)
YLR254C
YLR259C	GO:0006457(F)
YLR262C	GO:0006897(F)
YLR264W	GO:0000462(F) GO:0006407
YLR265C	GO:0006303
YLR268W	GO:0006906
YLR274W	GO:0000084 GO:0000727 GO:0006267
YLR275W	GO:0000398
YLR276C	GO:0000747(F)
YLR277C	GO:0006378 GO:0006379 GO:0030847(F)
YLR285W
YLR288C	GO:0000077 GO:0000725(F) GO:0006302(F)
YLR291C	GO:0006446
YLR293C	GO:0006606(F)
YLR295C	GO:0015986
YLR298C	GO:0000398
YLR300W	GO:0030437(F)
YLR303W
YLR304C	GO:0000722(F)
YLR308W
YLR309C	GO:0006094(F)
YLR310C	GO:0030036(F)
YLR312W-A	GO:0032543
YLR314C	GO:0000921
YLR316C	GO:0006400
YLR318W	GO:0007004
YLR319C	GO:0007015(F) GO:0007121 GO:0007124(F) GO:0007266 GO:0030010 GO:0030447(F)
YLR320W
YLR321C	GO:0006337 GO:0006368 GO:0043044 GO:0000086
YLR324W	GO:0007031
YLR329W	GO:0007131
YLR330W	GO:0006893 GO:0034221(F) GO:0006289(F) GO:0006281(F)
YLR332W	GO:0031505
YLR335W	GO:0006913(F)
YLR336C	GO:0000398(F)
YLR337C	GO:0000910(F)
YLR340W	GO:0006915(F)
YLR342W	GO:0007117(F) GO:0007264(F) GO:0008361 GO:0030036(F) GO:0032880(F) GO:0032889(F)
YLR343W	GO:0030447(F)
YLR347C	GO:0006606
YLR353W	GO:0000055(F)
YLR355C	GO:0006468(F)
YLR356W
YLR357W	GO:0006337 GO:0006368 GO:0043044 GO:0000086(F)
YLR362W	GO:0001403 GO:0000750
YLR368W	GO:0031146
YLR369W	GO:0006457(F)
YLR370C	GO:0000001 GO:0007015
YLR371W	GO:0031505(F)
YLR372W	GO:0016192(F)
YLR373C	GO:0006470(F)
YLR376C	GO:0000725
YLR377C	GO:0006606(F)
YLR378C	GO:0006888(F)
YLR381W	GO:0007059 GO:0034087
YLR383W	GO:0000722(F)
YLR384C	GO:0002098 GO:0006357
YLR385C	GO:0006338 GO:0043486(F)
YLR387C	GO:0042273
YLR390W
YLR390W-A
YLR394W	GO:0007059(F)
YLR395C	GO:0006123 GO:0009060(F)
YLR396C	GO:0032889 GO:0042144 GO:0006895(F) GO:0045324(F) GO:0007033
YLR397C	GO:0006887(F)
YLR398C	GO:0034427 GO:0070478 GO:0070481 GO:0070651(F) GO:0006461(F)
YLR399C	GO:0043486(F)
YLR401C	GO:0006400
YLR403W	GO:0000723(F)
YLR406C	GO:0000027(F)
YLR409C	GO:0000447(F) GO:0000472(F) GO:0000480(F) GO:0000462(F) GO:0000910(F) GO:0030010(F)
YLR417W	GO:0006623 GO:0043162
YLR418C	GO:0006368 GO:0031124 GO:0032968 GO:0031938(F) GO:0006357(F) GO:0000122(F) GO:0006360(F) GO:0034401(F) GO:0006364(F) GO:0000183(F)
YLR421C	GO:0006511
YLR423C	GO:0032258(F)
YLR424W	GO:0000398 GO:0000462(F) GO:0000463(F) GO:0000466(F) GO:0006364(F)
YLR425W	GO:0030010(F)
YLR426W	GO:0007033(F)
YLR429W	GO:0030036(F)
YLR430W	GO:0000398(F)
YLR433C	GO:0000754 GO:0006873 GO:0006970(F)
YLR435W
YLR436C
YLR438C-A	GO:0000398 GO:0000956
YLR439W	GO:0032543
YLR440C	GO:0006890
YLR441C	GO:0006407(F) GO:0000462
YLR442C	GO:0006303
YLR443W	GO:0030437(F)
YLR447C	GO:0007035 GO:0006879(F)
YLR448W	GO:0000027
YLR449W	GO:0006325(F)
YLR450W	GO:0006696
YLR451W	GO:0045944
YLR452C	GO:0000288(F)
YLR453C	GO:0000723(F)
YLR457C	GO:0007103
YLR466W	GO:0006364(F)
YML001W	GO:0034727
YML006C
YML007W	GO:0045944(F)
YML008C	GO:0000282(F)
YML009C	GO:0032543
YML010W	GO:0000398 GO:0006325(F) GO:0006355(F) GO:0007059(F) GO:0008298 GO:0032968(F)
YML011C
YML012W	GO:0006888
YML013W	GO:0000028(F)
YML014W	GO:0000282(F)
YML015C	GO:0051123 GO:0006366
YML016C	GO:0000398(F)
YML019W	GO:0006487(F)
YML023C	GO:0006281
YML025C	GO:0032543
YML026C	GO:0032543(F) GO:0000462(F)
[truncated: 870 more rows]
