# Supplementary material for: An efficient method for protein function annotation based on multilayer protein networks
Source: Hum Genomics. 2016 Sep 27;10:33. doi: 10.1186/s40246-016-0087-x (PMC5039885; doi:10.1186/s40246-016-0087-x)
Supplement: Additional file 1: — Supplementary Data are available, including Complexes.txt: The CYC2008 dataset, which consists of 408 protein complexes involving 1492 proteins in the yeast PPI network. DIP141001.txt: The DIP dataset, updated to Oct.1, 2014, consists of 5017 proteins and 23115 interactions among the proteins. Domain.txt: The domain data derived from Pfam database, including 1107 different types of domains among 3056 proteins. FP-MPN.exe: The FP-MPN algorithm. FPMPN.txt: The predicted results by FP-MPN. GO_C.txt, GO_F.txt and GO_P.txt: Represents cellular component (CC), molecular function (MF) and biological process (BP), respectively. (ZIP 437 kb) [file 40246_2016_87_MOESM1_ESM.zip › GO_C.txt]

YLR438C-A	GO:0005730
YLR438C-A	GO:0046540
YLR438W	GO:0005829
YLR439W	GO:0005762
YLR440C	GO:0005635
YLR440C	GO:0005777
YLR441C	GO:0030686
YLR442C	GO:0000783
YLR442C	GO:0005730
YLR447C	GO:0000329
YLR448W	GO:0022625
YLR449W	GO:0005730
YLR449W	GO:0016020
YLR450W	GO:0005635
YLR450W	GO:0005789
YLR452C	GO:0005886
YLR453C	GO:0000783
YLR457C	GO:0005816
YML001W	GO:0000324
YML001W	GO:0005741
YML006C	GO:0005886
YML008C	GO:0005741
YML008C	GO:0005783
YML008C	GO:0005811
YML009C	GO:0005762
YML012W	GO:0030134
YML013W	GO:0005741
YML013W	GO:0030176
YML015C	GO:0005669
YML018C	GO:0000329
YML025C	GO:0005762
YML027W	GO:0000790
YML028W	GO:0005829
YML028W	GO:0005844
YML029W	GO:0005789
YML030W	GO:0005751
YML030W	GO:0031305
YML031W	GO:0005816
YML032C	GO:0000228
YML034W	GO:0005635
YML037C	GO:0030136
YML038C	GO:0030137
YML041C	GO:0000812
YML046W	GO:0000243
YML046W	GO:0005685
YML046W	GO:0071004
YML048W	GO:0005741
YML048W	GO:0030176
YML049C	GO:0005686
YML049C	GO:0071004
YML052W	GO:0005619
YML052W	GO:0005624
YML052W	GO:0005938
YML052W	GO:0030479
YML052W	GO:0045121
YML054C	GO:0005758
YML059C	GO:0005783
YML064C	GO:0005816
YML065W	GO:0005656
YML065W	GO:0031261
YML067C	GO:0030134
YML067C	GO:0030173
YML067C	GO:0030176
YML069W	GO:0000790
YML069W	GO:0031298
YML072C	GO:0005933
YML072C	GO:0032541
YML074C	GO:0016020
YML075C	GO:0005635
YML077W	GO:0030008
YML085C	GO:0005816
YML085C	GO:0005881
YML088W	GO:0019005
YML091C	GO:0000932
YML091C	GO:0005759
YML092C	GO:0034515
YML092C	GO:0042175
YML093W	GO:0005730
YML093W	GO:0032040
YML097C	GO:0005829
YML098W	GO:0005669
YML103C	GO:0005643
YML107C	GO:0005643
YML107C	GO:0005840
YML109W	GO:0005934
YML109W	GO:0005935
YML110C	GO:0005759
YML112W	GO:0005654
YML114C	GO:0005669
YML116W	GO:0005886
YML120C	GO:0005759
YML121W	GO:0000329
YML123C	GO:0005887
YML124C	GO:0005816
YML124C	GO:0005881
YML125C	GO:0005783
YML126C	GO:0005783
YML127W	GO:0016586
YML129C	GO:0005743
YML129C	GO:0005759
YML129C	GO:0019898
YMR001C	GO:0005935
YMR008C	GO:0001950
YMR008C	GO:0009277
YMR011W	GO:0005624
YMR011W	GO:0005886
YMR013C	GO:0005789
YMR014W	GO:0005730
YMR014W	GO:0030686
YMR017W	GO:0005628
YMR017W	GO:0031201
YMR018W	GO:0005778
YMR018W	GO:0005829
YMR022W	GO:0005789
YMR023C	GO:0005743
YMR024W	GO:0005762
YMR026C	GO:0005779
YMR028W	GO:0000300
YMR028W	GO:0005625
YMR031C	GO:0045121
YMR032W	GO:0000142
YMR033W	GO:0016514
YMR033W	GO:0016586
YMR038C	GO:0005743
YMR038C	GO:0005829
YMR043W	GO:0000790
YMR045C	GO:0000943
YMR047C	GO:0005643
YMR048W	GO:0031298
YMR049C	GO:0030687
YMR052W	GO:0005783
YMR054W	GO:0005770
YMR054W	GO:0005794
YMR055C	GO:0005816
YMR056C	GO:0005743
YMR058W	GO:0005886
YMR067C	GO:0000300
YMR071C	GO:0030136
YMR071C	GO:0030173
YMR072W	GO:0042645
YMR075W	GO:0033698
YMR076C	GO:0000794
YMR078C	GO:0043596
YMR079W	GO:0005829
YMR080C	GO:0005844
YMR083W	GO:0005625
YMR083W	GO:0005759
YMR086W	GO:0005840
YMR088C	GO:0000329
YMR089C	GO:0005743
YMR091C	GO:0016586
YMR092C	GO:0043332
YMR093W	GO:0005730
YMR093W	GO:0030686
YMR093W	GO:0032040
YMR094W	GO:0000778
YMR101C	GO:0005811
YMR105C	GO:0005829
YMR106C	GO:0000790
YMR109W	GO:0043332
YMR110C	GO:0005741
YMR110C	GO:0005768
YMR110C	GO:0005811
YMR110C	GO:0031307
YMR114C	GO:0005840
YMR116C	GO:0022627
YMR117C	GO:0000778
YMR117C	GO:0000780
YMR119W	GO:0005789
YMR120C	GO:0001950
YMR120C	GO:0005829
YMR123W	GO:0030176
YMR125W	GO:0000243
YMR125W	GO:0005844
YMR127C	GO:0000784
YMR127C	GO:0000790
YMR128W	GO:0030686
YMR128W	GO:0032040
YMR129W	GO:0005643
YMR131C	GO:0005730
YMR133W	GO:0000794
YMR134W	GO:0005635
YMR134W	GO:0005783
YMR142C	GO:0022625
YMR152W	GO:0005811
YMR158W	GO:0005763
YMR159C	GO:0000407
YMR159C	GO:0005624
YMR160W	GO:0000329
YMR163C	GO:0005779
YMR165C	GO:0005624
YMR168C	GO:0000778
YMR171C	GO:0005768
YMR183C	GO:0001950
YMR183C	GO:0005624
YMR183C	GO:0005628
YMR183C	GO:0005783
YMR183C	GO:0005886
YMR186W	GO:0001950
YMR188C	GO:0005763
YMR190C	GO:0005730
YMR192W	GO:0000131
YMR192W	GO:0005886
YMR192W	GO:0005934
YMR193W	GO:0005762
YMR195W	GO:0000329
YMR197C	GO:0030173
YMR197C	GO:0031201
YMR198W	GO:0005819
YMR198W	GO:0005881
YMR200W	GO:0005789
YMR202W	GO:0005783
YMR212C	GO:0005886
YMR213W	GO:0000974
YMR213W	GO:0071006
YMR215W	GO:0001950
YMR215W	GO:0005624
YMR215W	GO:0009277
YMR218C	GO:0005802
YMR218C	GO:0030008
YMR221C	GO:0000324
YMR223W	GO:0000124
YMR223W	GO:0046695
YMR225C	GO:0005762
YMR226C	GO:0005840
YMR227C	GO:0005669
YMR228W	GO:0005758
YMR228W	GO:0005759
YMR229C	GO:0005730
YMR229C	GO:0030686
YMR229C	GO:0032040
YMR231W	GO:0000329
YMR232W	GO:0043332
YMR233W	GO:0005730
YMR234W	GO:0005622
YMR235C	GO:0005829
YMR236W	GO:0000124
YMR236W	GO:0005669
YMR236W	GO:0046695
YMR237W	GO:0005840
YMR237W	GO:0030136
YMR239C	GO:0005654
YMR239C	GO:0005730
YMR240C	GO:0005686
YMR240C	GO:0071004
YMR241W	GO:0005743
YMR241W	GO:0042645
YMR243C	GO:0000324
YMR246W	GO:0005811
YMR247C	GO:0005840
YMR257C	GO:0005743
YMR258C	GO:0005624
YMR258C	GO:0005625
YMR260C	GO:0005840
YMR263W	GO:0033698
YMR263W	GO:0070210
YMR264W	GO:0030176
YMR269W	GO:0005840
YMR273C	GO:0000131
YMR273C	GO:0005643
YMR273C	GO:0005934
YMR273C	GO:0005935
YMR274C	GO:0030176
YMR275C	GO:0005886
YMR278W	GO:0005829
YMR284W	GO:0000790
YMR284W	GO:0005635
YMR285C	GO:0005622
YMR288W	GO:0005686
YMR288W	GO:0071004
YMR290C	GO:0005635
YMR290C	GO:0005730
YMR290C	GO:0030686
YMR290C	GO:0030687
YMR292W	GO:0005783
YMR292W	GO:0005794
YMR292W	GO:0030134
YMR294W	GO:0005816
YMR294W	GO:0005938
YMR295C	GO:0005840
YMR295C	GO:0005933
YMR295C	GO:0043332
YMR296C	GO:0005624
YMR296C	GO:0005792
YMR297W	GO:0000324
YMR297W	GO:0000328
YMR297W	GO:0005783
YMR298W	GO:0005635
YMR298W	GO:0005783
YMR299C	GO:0005881
YMR302C	GO:0031305
YMR305C	GO:0005576
YMR305C	GO:0005783
YMR305C	GO:0009277
YMR307W	GO:0001950
YMR307W	GO:0009277
YMR307W	GO:0030134
YMR307W	GO:0045121
YMR309C	GO:0010494
YMR313C	GO:0005811
YMR314W	GO:0034515
YMR314W	GO:0042175
YMR318C	GO:0005625
YMR319C	GO:0005886
YMR319C	GO:0005887
YNL002C	GO:0005730
YNL002C	GO:0030687
YNL005C	GO:0005762
YNL006W	GO:0000139
YNL006W	GO:0000300
YNL007C	GO:0022627
YNL008C	GO:0005789
YNL009W	GO:0005777
YNL012W	GO:0005628
YNL012W	GO:0005783
YNL014W	GO:0022626
YNL015W	GO:0000324
YNL016W	GO:0010494
YNL020C	GO:0030479
YNL020C	GO:0043332
YNL029C	GO:0005794
YNL030W	GO:0031298
YNL037C	GO:0005759
YNL037C	GO:0042645
YNL044W	GO:0005783
YNL044W	GO:0005794
YNL044W	GO:0030134
YNL046W	GO:0005783
YNL047C	GO:0005886
YNL048W	GO:0005789
YNL052W	GO:0005751
YNL053W	GO:0005829
YNL054W	GO:0000329
YNL055C	GO:0005741
YNL055C	GO:0031307
YNL058C	GO:0000324
YNL061W	GO:0005730
YNL061W	GO:0030687
YNL064C	GO:0005792
YNL064C	GO:0005829
YNL065W	GO:0005886
YNL066W	GO:0005759
YNL066W	GO:0009277
YNL068C	GO:0000790
YNL075W	GO:0030686
YNL075W	GO:0032040
YNL078W	GO:0005935
YNL079C	GO:0000142
YNL081C	GO:0005763
YNL084C	GO:0030479
YNL084C	GO:0043332
YNL085W	GO:0005844
YNL087W	GO:0005933
YNL087W	GO:0032541
YNL090W	GO:0005624
YNL093W	GO:0005770
YNL094W	GO:0030479
YNL096C	GO:0030686
YNL096C	GO:0032040
YNL097C	GO:0033698
YNL097C	GO:0070210
YNL098C	GO:0001950
YNL100W	GO:0031305
YNL101W	GO:0000324
YNL101W	GO:0000329
YNL102W	GO:0005657
YNL106C	GO:0030479
YNL106C	GO:0043332
YNL107W	GO:0000812
YNL107W	GO:0035267
YNL110C	GO:0030687
YNL113W	GO:0005666
YNL113W	GO:0005736
YNL121C	GO:0005741
YNL121C	GO:0031307
YNL124W	GO:0005654
YNL125C	GO:0005783
YNL130C	GO:0005741
YNL130C	GO:0005792
YNL130C	GO:0005794
YNL131W	GO:0005741
YNL131W	GO:0031307
YNL132W	GO:0005730
YNL132W	GO:0030686
YNL135C	GO:0016020
YNL136W	GO:0035267
YNL137C	GO:0005763
YNL138W	GO:0043332
YNL138W-A	GO:0005686
YNL141W	GO:0005829
YNL142W	GO:0005886
YNL145W	GO:0005576
YNL146W	GO:0005783
YNL147W	GO:0005730
YNL151C	GO:0005666
YNL152W	GO:0000142
YNL154C	GO:0001950
YNL154C	GO:0005935
YNL157W	GO:0000932
YNL158W	GO:0005635
YNL158W	GO:0030176
YNL160W	GO:0005576
YNL161W	GO:0000131
YNL161W	GO:0005933
YNL161W	GO:0005934
YNL161W	GO:0005935
YNL161W	GO:0005938
YNL161W	GO:0043332
YNL166C	GO:0005935
YNL167C	GO:0005829
YNL172W	GO:0005680
YNL173C	GO:0045121
YNL175C	GO:0005730
YNL176C	GO:0000324
YNL178W	GO:0022627
YNL178W	GO:0030686
YNL180C	GO:0005624
YNL181W	GO:0005635
YNL182C	GO:0005654
YNL183C	GO:0005794
YNL183C	GO:0005886
YNL185C	GO:0005762
YNL189W	GO:0000176
YNL190W	GO:0009277
YNL192W	GO:0005624
YNL194C	GO:0001950
YNL194C	GO:0005783
YNL194C	GO:0005938
YNL199C	GO:0005635
YNL201C	GO:0000794
YNL207W	GO:0005829
YNL208W	GO:0005840
YNL210W	GO:0005685
YNL216W	GO:0000783
YNL216W	GO:0005635
YNL217W	GO:0000324
YNL219C	GO:0005783
YNL221C	GO:0000172
YNL222W	GO:0005847
YNL223W	GO:0005829
YNL224C	GO:0030686
YNL224C	GO:0030687
YNL227C	GO:0005730
YNL227C	GO:0005829
YNL227C	GO:0022625
YNL229C	GO:0005625
YNL229C	GO:0005829
YNL231C	GO:0001950
YNL231C	GO:0005792
YNL232W	GO:0000176
YNL232W	GO:0000177
YNL233W	GO:0000131
YNL233W	GO:0005935
YNL236W	GO:0070847
YNL237W	GO:0016020
YNL238W	GO:0005802
YNL242W	GO:0000407
YNL242W	GO:0019898
YNL243W	GO:0000131
YNL243W	GO:0043332
YNL248C	GO:0005736
YNL251C	GO:0000176
YNL252C	GO:0005762
YNL258C	GO:0005777
YNL259C	GO:0005829
YNL261W	GO:0005656
YNL261W	GO:0031261
YNL262W	GO:0005657
YNL263C	GO:0005789
YNL263C	GO:0030134
YNL263C	GO:0030173
YNL264C	GO:0005768
YNL267W	GO:0005802
YNL271C	GO:0000131
YNL271C	GO:0001950
YNL271C	GO:0005934
YNL271C	GO:0005935
YNL271C	GO:0043332
YNL272C	GO:0005829
YNL272C	GO:0005935
YNL272C	GO:0043332
YNL273W	GO:0000228
YNL273W	GO:0031298
YNL273W	GO:0043596
YNL275W	GO:0000324
YNL275W	GO:0005886
YNL279W	GO:0043332
YNL280C	GO:0005783
YNL282W	GO:0000172
YNL284C	GO:0005762
YNL284C-B	GO:0000943
YNL286W	GO:0005686
YNL287W	GO:0005768
YNL289W	GO:0000131
YNL289W	GO:0000307
YNL291C	GO:0005783
YNL293W	GO:0000131
YNL293W	GO:0005934
YNL298W	GO:0000324
YNL298W	GO:0005933
YNL300W	GO:0009277
YNL301C	GO:0022625
YNL304W	GO:0000131
YNL304W	GO:0005783
YNL306W	GO:0005763
YNL307C	GO:0005625
YNL308C	GO:0005730
YNL311C	GO:0005840
YNL311C	GO:0019005
YNL312W	GO:0000794
YNL315C	GO:0005759
YNL317W	GO:0005847
YNL318C	GO:0005886
YNL321W	GO:0000324
YNL321W	GO:0000329
YNL321W	GO:0005789
YNL323W	GO:0005783
YNL326C	GO:0000324
YNL326C	GO:0000329
YNL327W	GO:0005933
YNL327W	GO:0009277
YNL329C	GO:0005624
YNL329C	GO:0005625
YNL329C	GO:0005777
YNL329C	GO:0005829
YNL330C	GO:0033698
YNL330C	GO:0070210
YNL336W	GO:0000324
YNR003C	GO:0005666
YNR007C	GO:0005829
YNR008W	GO:0005783
YNR010W	GO:0070847
YNR011C	GO:0071006
YNR013C	GO:0000329
YNR018W	GO:0005751
YNR018W	GO:0031305
YNR019W	GO:0005783
YNR022C	GO:0005762
YNR023W	GO:0016514
YNR024W	GO:0000176
YNR024W	GO:0005840
YNR028W	GO:0000324
YNR031C	GO:0005829
YNR031C	GO:0005934
YNR031C	GO:0005935
YNR035C	GO:0005829
YNR036C	GO:0005763
YNR037C	GO:0005763
YNR039C	GO:0005783
YNR041C	GO:0005792
YNR045W	GO:0005743
YNR046W	GO:0005730
YNR047W	GO:0005886
YNR049C	GO:0005628
YNR049C	GO:0005792
YNR049C	GO:0005886
YNR049C	GO:0005934
YNR049C	GO:0005935
YNR049C	GO:0031201
YNR052C	GO:0000932
YNR052C	GO:0043332
YNR053C	GO:0005654
YNR053C	GO:0030687
YNR054C	GO:0005730
YNR054C	GO:0030686
YNR055C	GO:0005886
YNR056C	GO:0005886
YNR061C	GO:0000324
YNR064C	GO:0005625
YNR066C	GO:0005624
YNR067C	GO:0005576
YNR067C	GO:0009277
YNR072W	GO:0005886
YNR074C	GO:0005886
YNR075W	GO:0005635
YNR075W	GO:0005783
YOL001W	GO:0000307
YOL002C	GO:0005886
YOL002C	GO:0016020
YOL003C	GO:0005783
YOL004W	GO:0033698
YOL004W	GO:0070210
YOL005C	GO:0005665
YOL006C	GO:0005730
YOL006C	GO:0031298
YOL010W	GO:0030686
YOL011W	GO:0005576
YOL011W	GO:0005886
YOL012C	GO:0000790
YOL018C	GO:0005802
YOL018C	GO:0031201
YOL019W	GO:0000324
YOL019W	GO:0005886
YOL020W	GO:0005886
YOL021C	GO:0000176
YOL021C	GO:0000177
YOL030W	GO:0005624
YOL030W	GO:0009277
YOL031C	GO:0005783
YOL038W	GO:0034515
YOL038W	GO:0042175
YOL039W	GO:0022625
YOL044W	GO:0005625
YOL044W	GO:0005779
YOL051W	GO:0070847
YOL055C	GO:0005829
YOL056W	GO:0005829
YOL058W	GO:0005829
YOL059W	GO:0005829
YOL065C	GO:0005783
YOL069W	GO:0000778
YOL069W	GO:0000780
YOL069W	GO:0005816
YOL069W	GO:0005876
YOL070C	GO:0005840
YOL072W	GO:0005643
YOL077C	GO:0005730
YOL077C	GO:0030687
YOL080C	GO:0005730
YOL082W	GO:0000300
YOL082W	GO:0000407
YOL086C	GO:0001950
YOL086C	GO:0005829
YOL090W	GO:0000228
YOL091W	GO:0005816
YOL095C	GO:0005759
YOL100W	GO:0005938
YOL101C	GO:0016020
YOL103W	GO:0016020
YOL103W-B	GO:0000943
YOL104C	GO:0000784
YOL105C	GO:0005624
YOL105C	GO:0043332
YOL107W	GO:0030137
YOL109W	GO:0001950
YOL109W	GO:0005741
YOL111C	GO:0005840
YOL112W	GO:0000131
YOL112W	GO:0005934
YOL113W	GO:0005886
YOL115W	GO:0005730
YOL122C	GO:0005886
YOL123W	GO:0010494
YOL126C	GO:0005829
YOL127W	GO:0022625
YOL129W	GO:0000329
YOL130W	GO:0005886
YOL132W	GO:0009277
YOL133W	GO:0019005
YOL135C	GO:0070847
YOL137W	GO:0030136
YOL137W	GO:0030137
YOL138C	GO:0000324
YOL138C	GO:0005840
YOL139C	GO:0005840
YOL139C	GO:0010494
YOL140W	GO:0005759
YOL142W	GO:0000176
YOL142W	GO:0000177
YOL144W	GO:0005730
YOL146W	GO:0031261
YOL146W	GO:0031298
YOL147C	GO:0005778
YOL147C	GO:0005783
YOL148C	GO:0000124
YOL148C	GO:0046695
YOL154W	GO:0000324
YOL154W	GO:0009277
YOL156W	GO:0005886
YOL159C	GO:0005625
YOR003W	GO:0005619
YOR004W	GO:0032040
YOR005C	GO:0000790
YOR008C	GO:0005624
YOR008C	GO:0005886
YOR008C	GO:0005935
YOR008C	GO:0043332
YOR009W	GO:0009277
YOR010C	GO:0009277
YOR011W	GO:0005886
YOR014W	GO:0000780
YOR014W	GO:0005816
YOR014W	GO:0005935
YOR018W	GO:0005886
YOR020C	GO:0005759
YOR026W	GO:0000778
YOR034C	GO:0005794
YOR036W	GO:0005768
YOR036W	GO:0005794
YOR037W	GO:0031314
YOR046C	GO:0005643
YOR046C	GO:0005844
YOR046C	GO:0005934
YOR047C	GO:0005886
YOR058C	GO:0005819
YOR059C	GO:0005811
YOR060C	GO:0005635
YOR060C	GO:0005783
YOR060C	GO:0005816
YOR060C	GO:0031261
YOR063W	GO:0022625
YOR067C	GO:0005789
YOR068C	GO:0000329
YOR069W	GO:0005768
YOR069W	GO:0005829
YOR070C	GO:0005794
YOR073W	GO:0000778
YOR073W	GO:0000780
YOR073W	GO:0005816
YOR075W	GO:0005783
YOR075W	GO:0031201
YOR076C	GO:0000177
YOR078W	GO:0005730
YOR078W	GO:0030686
YOR078W	GO:0032040
YOR079C	GO:0000139
YOR080W	GO:0019005
YOR080W	GO:0043596
YOR081C	GO:0005811
YOR086C	GO:0032541
YOR087W	GO:0000324
YOR087W	GO:0000329
YOR089C	GO:0005741
YOR089C	GO:0005770
YOR092W	GO:0005783
YOR096W	GO:0030686
YOR096W	GO:0032040
YOR101W	GO:0005886
YOR106W	GO:0000329
YOR106W	GO:0031201
YOR107W	GO:0005886
YOR109W	GO:0005624
YOR109W	GO:0030479
YOR112W	GO:0005643
YOR115C	GO:0005802
YOR115C	GO:0030008
YOR116C	GO:0005666
YOR117W	GO:0008540
YOR122C	GO:0005829
YOR129C	GO:0005886
YOR129C	GO:0005935
YOR132W	GO:0005768
YOR133W	GO:0005840
YOR141C	GO:0031011
YOR142W	GO:0042645
YOR142W-A	GO:0000943
YOR145C	GO:0005730
YOR145C	GO:0030686
YOR147W	GO:0005743
YOR150W	GO:0005762
YOR151C	GO:0005665
YOR156C	GO:0000790
YOR157C	GO:0005789
YOR157C	GO:0034515
YOR158W	GO:0005763
YOR159C	GO:0005682
YOR159C	GO:0005685
YOR159C	GO:0046540
YOR159C	GO:0071004
YOR161C	GO:0001950
YOR161C	GO:0005887
YOR165W	GO:0005783
YOR165W	GO:0032541
YOR167C	GO:0022627
YOR171C	GO:0005624
YOR171C	GO:0005625
YOR171C	GO:0005783
YOR171C	GO:0032541
YOR173W	GO:0000932
YOR174W	GO:0070847
YOR175C	GO:0005783
YOR175C	GO:0005840
YOR179C	GO:0005847
YOR181W	GO:0030479
YOR181W	GO:0043332
YOR187W	GO:0005759
YOR188W	GO:0005934
YOR188W	GO:0005935
YOR189W	GO:0031011
YOR190W	GO:0005619
YOR190W	GO:0009277
YOR191W	GO:0005730
YOR192C	GO:0016020
YOR195W	GO:0000776
YOR195W	GO:0000778
YOR195W	GO:0005819
YOR198C	GO:0005844
YOR198C	GO:0042175
YOR207C	GO:0005666
YOR210W	GO:0005665
YOR210W	GO:0005666
YOR210W	GO:0005736
YOR211C	GO:0005758
YOR211C	GO:0031314
YOR212W	GO:0005886
YOR213C	GO:0000784
YOR213C	GO:0000790
YOR214C	GO:0009277
YOR219C	GO:0005802
YOR224C	GO:0005665
YOR224C	GO:0005666
YOR224C	GO:0005736
YOR227W	GO:0005840
YOR231W	GO:0005934
YOR232W	GO:0005759
YOR233W	GO:0005816
YOR233W	GO:0005935
YOR233W	GO:0005938
YOR236W	GO:0005829
YOR239W	GO:0030479
YOR239W	GO:0043332
YOR242C	GO:0005619
YOR244W	GO:0035267
YOR247W	GO:0000324
YOR247W	GO:0005934
YOR247W	GO:0009277
YOR249C	GO:0005680
YOR252W	GO:0005840
YOR254C	GO:0005789
YOR259C	GO:0008540
YOR261C	GO:0008541
YOR261C	GO:0034515
YOR266W	GO:0031305
YOR269W	GO:0005881
YOR270C	GO:0000324
YOR270C	GO:0000329
YOR272W	GO:0005730
YOR272W	GO:0030687
YOR273C	GO:0000329
YOR273C	GO:0005886
YOR274W	GO:0005730
YOR274W	GO:0005829
YOR285W	GO:0005741
YOR285W	GO:0005783
YOR288C	GO:0000324
YOR290C	GO:0016514
YOR292C	GO:0000324
YOR294W	GO:0005654
YOR294W	GO:0005730
YOR294W	GO:0030687
YOR299W	GO:0030136
YOR302W	GO:0005829
YOR307C	GO:0005783
YOR308C	GO:0046540
YOR310C	GO:0005730
YOR310C	GO:0030686
YOR310C	GO:0032040
YOR311C	GO:0030176
YOR312C	GO:0022625
YOR316C	GO:0000324
YOR317W	GO:0001950
YOR317W	GO:0005741
YOR317W	GO:0005811
YOR319W	GO:0005686
YOR319W	GO:0071004
YOR322C	GO:0005829
YOR322C	GO:0005886
YOR322C	GO:0030136
YOR326W	GO:0000131
YOR326W	GO:0000329
YOR326W	GO:0043332
YOR327C	GO:0005768
YOR327C	GO:0005802
YOR327C	GO:0031201
YOR329C	GO:0000300
YOR329C	GO:0030479
YOR332W	GO:0000329
YOR336W	GO:0005783
YOR340C	GO:0005736
YOR341W	GO:0005730
YOR341W	GO:0005736
YOR344C	GO:0000790
YOR346W	GO:0000790
YOR346W	GO:0005657
YOR348C	GO:0005886
YOR350C	GO:0005759
YOR353C	GO:0000131
YOR353C	GO:0005933
YOR353C	GO:0043332
YOR359W	GO:0000932
YOR359W	GO:0005829
YOR361C	GO:0010494
YOR362C	GO:0034515
YOR362C	GO:0042175
YOR367W	GO:0030479
YOR370C	GO:0016020
YOR371C	GO:0005886
YOR374W	GO:0042645
YOR375C	GO:0005625
YOR377W	GO:0005811
YOR381W	GO:0005886
YOR382W	GO:0009277
YOR383C	GO:0009277
YOR387C	GO:0005625
YOR388C	GO:0005829
YPL004C	GO:0001950
YPL004C	GO:0005741
YPL005W	GO:0019898
YPL009C	GO:0005840
YPL011C	GO:0005669
YPL012W	GO:0005840
YPL012W	GO:0030686
YPL013C	GO:0005763
YPL016W	GO:0016514
YPL018W	GO:0000778
YPL019C	GO:0000329
YPL019C	GO:0005783
YPL020C	GO:0005635
YPL020C	GO:0005643
YPL020C	GO:0005730
YPL027W	GO:0005628
YPL028W	GO:0005829
YPL031C	GO:0000307
YPL032C	GO:0005935
YPL036W	GO:0001950
YPL043W	GO:0005730
YPL045W	GO:0000329
YPL047W	GO:0000124
YPL050C	GO:0016020
YPL051W	GO:0005794
YPL051W	GO:0042175
YPL053C	GO:0005624
YPL057C	GO:0005622
YPL059W	GO:0005759
YPL060W	GO:0005743
YPL061W	GO:0005829
YPL066W	GO:0005935
YPL074W	GO:0005938
YPL075W	GO:0005635
YPL076W	GO:0005783
YPL082C	GO:0000228
YPL084W	GO:0005624
YPL084W	GO:0005768
YPL090C	GO:0022627
YPL090C	GO:0030686
YPL090C	GO:0032040
YPL092W	GO:0005886
YPL093W	GO:0005730
YPL093W	GO:0030687
YPL094C	GO:0005789
YPL096W	GO:0005829
YPL100W	GO:0000329
YPL100W	GO:0005768
YPL100W	GO:0005829
YPL105C	GO:0000932
YPL105C	GO:0005840
YPL105C	GO:0019898
YPL106C	GO:0005844
YPL110C	GO:0005840
YPL111W	GO:0005829
YPL111W	GO:0043332
YPL112C	GO:0005778
YPL115C	GO:0000131
YPL115C	GO:0005934
YPL115C	GO:0005938
YPL115C	GO:0043332
YPL116W	GO:0005935
YPL118W	GO:0005763
YPL120W	GO:0000300
YPL120W	GO:0005624
YPL121C	GO:0000794
YPL122C	GO:0005675
YPL125W	GO:0005643
YPL126W	GO:0030686
YPL126W	GO:0032040
YPL128C	GO:0000784
YPL129W	GO:0005669
YPL129W	GO:0016514
YPL129W	GO:0016586
YPL129W	GO:0031011
YPL130W	GO:0005628
YPL130W	GO:0009277
YPL131W	GO:0022625
YPL132W	GO:0005743
YPL135W	GO:0005759
YPL137C	GO:0005840
YPL139C	GO:0033698
YPL139C	GO:0070210
YPL140C	GO:0005622
YPL144W	GO:0005622
YPL145C	GO:0000139
YPL145C	GO:0019898
YPL147W	GO:0005779
YPL149W	GO:0000407
YPL149W	GO:0005829
YPL151C	GO:0000974
YPL152W	GO:0005829
YPL154C	GO:0000324
YPL154C	GO:0000328
YPL155C	GO:0005881
YPL157W	GO:0005730
YPL158C	GO:0005935
YPL162C	GO:0000329
YPL163C	GO:0000324
YPL163C	GO:0009277
YPL169C	GO:0005643
YPL170W	GO:0005768
YPL170W	GO:0016020
YPL174C	GO:0005816
YPL174C	GO:0005938
YPL178W	GO:0000243
YPL180W	GO:0000329
YPL181W	GO:0033698
YPL181W	GO:0070210
YPL183W-A	GO:0005762
YPL189W	GO:0016020
YPL192C	GO:0005635
YPL193W	GO:0005654
YPL194W	GO:0000794
YPL200W	GO:0000784
YPL201C	GO:0005829
YPL204W	GO:0005816
YPL204W	GO:0005886
YPL204W	GO:0005934
YPL204W	GO:0005935
YPL209C	GO:0000778
YPL209C	GO:0005876
YPL211W	GO:0005730
YPL211W	GO:0022625
YPL211W	GO:0030687
YPL213W	GO:0005686
YPL213W	GO:0071004
YPL214C	GO:0005829
YPL217C	GO:0030686
YPL219W	GO:0000307
YPL220W	GO:0022625
YPL221W	GO:0000324
YPL221W	GO:0005935
YPL226W	GO:0005844
YPL231W	GO:0005829
YPL232W	GO:0000329
YPL232W	GO:0001950
YPL232W	GO:0005628
YPL232W	GO:0005886
YPL232W	GO:0031201
YPL234C	GO:0000324
YPL235W	GO:0000812
YPL235W	GO:0031011
YPL236C	GO:0000329
YPL237W	GO:0005840
YPL242C	GO:0000142
YPL246C	GO:0030137
YPL249C	GO:0000131
YPL249C	GO:0005624
YPL249C	GO:0005625
YPL249C	GO:0005829
YPL249C	GO:0005886
YPL249C	GO:0005934
YPL249C	GO:0005935
YPL249C-A	GO:0022625
YPL252C	GO:0005759
YPL253C	GO:0005816
YPL254W	GO:0000124
YPL254W	GO:0046695
YPL256C	GO:0000307
YPL257W-B	GO:0000943
YPL262W	GO:0005759
YPL262W	GO:0005829
YPL265W	GO:0005886
YPL266W	GO:0030686
YPL269W	GO:0005816
YPL269W	GO:0005938
YPL269W	GO:0043332
YPL270W	GO:0005886
YPL274W	GO:0005886
YPL277C	GO:0005624
YPR006C	GO:0005759
YPR007C	GO:0000780
YPR007C	GO:0000794
YPR010C	GO:0005736
YPR011C	GO:0005743
YPR016C	GO:0005730
YPR016C	GO:0030687
YPR017C	GO:0005624
YPR017C	GO:0005625
YPR019W	GO:0005656
YPR019W	GO:0031261
YPR019W	GO:0031298
YPR019W	GO:0043596
YPR023C	GO:0033698
YPR023C	GO:0035267
YPR025C	GO:0005675
YPR028W	GO:0005783
YPR032W	GO:0005829
YPR034W	GO:0016514
YPR034W	GO:0016586
YPR036W	GO:0000329
YPR037C	GO:0005792
YPR041W	GO:0022627
YPR046W	GO:0000778
YPR049C	GO:0000407
YPR049C	GO:0019898
YPR055W	GO:0000131
YPR055W	GO:0005934
YPR055W	GO:0043332
YPR056W	GO:0005675
YPR063C	GO:0005783
YPR065W	GO:0000790
YPR067W	GO:0005758
YPR070W	GO:0070847
YPR075C	GO:0000324
YPR075C	GO:0005886
YPR079W	GO:0005770
YPR082C	GO:0005682
YPR082C	GO:0046540
YPR091C	GO:0005783
YPR091C	GO:0005840
YPR094W	GO:0005686
YPR096C	GO:0005840
YPR100W	GO:0005762
YPR101W	GO:0000974
YPR101W	GO:0071006
YPR102C	GO:0022625
YPR103W	GO:0005789
YPR103W	GO:0034515
YPR104C	GO:0000790
YPR104C	GO:0005730
YPR107C	GO:0005847
YPR108W	GO:0008541
YPR110C	GO:0005666
YPR110C	GO:0005736
YPR112C	GO:0005730
YPR112C	GO:0030686
YPR113W	GO:0005792
YPR113W	GO:0005794
YPR114W	GO:0005783
YPR119W	GO:0005816
YPR119W	GO:0005819
YPR119W	GO:0005935
YPR122W	GO:0000300
YPR122W	GO:0043332
YPR124W	GO:0005624
YPR124W	GO:0005886
YPR128C	GO:0005779
YPR132W	GO:0022627
YPR135W	GO:0000228
YPR135W	GO:0031298
YPR135W	GO:0043596
YPR137C-A	GO:0000943
YPR137C-B	GO:0000943
YPR137W	GO:0030686
YPR137W	GO:0032040
YPR138C	GO:0005886
YPR141C	GO:0005816
YPR141C	GO:0005881
YPR143W	GO:0030687
YPR144C	GO:0005730
YPR144C	GO:0030686
YPR144C	GO:0032040
YPR148C	GO:0005840
YPR149W	GO:0001950
YPR149W	GO:0005624
YPR149W	GO:0005783
YPR149W	GO:0005886
YPR149W	GO:0045121
YPR155C	GO:0005741
YPR156C	GO:0000329
YPR156C	GO:0005624
YPR159W	GO:0005886
YPR159W	GO:0030176
YPR161C	GO:0000307
YPR162C	GO:0005656
YPR162C	GO:0031261
YPR163C	GO:0005840
YPR165W	GO:0000131
YPR165W	GO:0001950
YPR165W	GO:0005624
YPR165W	GO:0005741
YPR165W	GO:0005794
YPR165W	GO:0005934
YPR165W	GO:0005935
YPR165W	GO:0043332
YPR167C	GO:0005622
YPR168W	GO:0070847
YPR169W	GO:0005730
YPR171W	GO:0005624
YPR171W	GO:0005934
YPR171W	GO:0005935
YPR171W	GO:0043332
YPR173C	GO:0005625
YPR173C	GO:0005783
YPR173C	GO:0016020
YPR174C	GO:0005635
YPR174C	GO:0005816
YPR175W	GO:0005657
YPR178W	GO:0046540
YPR182W	GO:0005682
YPR182W	GO:0005685
YPR182W	GO:0046540
YPR183W	GO:0005741
YPR183W	GO:0005783
YPR183W	GO:0042175
YPR185W	GO:0019898
YPR187W	GO:0005665
YPR187W	GO:0005666
YPR187W	GO:0005736
YPR188C	GO:0000142
YPR190C	GO:0005666
YPR194C	GO:0005887
YPR198W	GO:0005887
YPR201W	GO:0005886
Q0250	GO:0005751
Q0275	GO:0005751
YAL002W	GO:0005624
YAL002W	GO:0005770
YAL003W	GO:0005840
YAL005C	GO:0000329
YAL005C	GO:0001950
YAL005C	GO:0005832
YAL005C	GO:0005844
YAL005C	GO:0009277
YAL007C	GO:0030134
YAL009W	GO:0042175
YAL011W	GO:0000812
YAL013W	GO:0033698
YAL013W	GO:0070210
YAL014C	GO:0005768
YAL016W	GO:0005816
YAL016W	GO:0005934
YAL016W	GO:0005935
YAL016W	GO:0043332
YAL021C	GO:0000932
YAL022C	GO:0000329
YAL022C	GO:0005622
YAL022C	GO:0016020
YAL024C	GO:0005933
YAL025C	GO:0005730
YAL025C	GO:0030687
YAL026C	GO:0005802
YAL029C	GO:0005934
YAL030W	GO:0005768
YAL030W	GO:0005802
YAL030W	GO:0005886
YAL030W	GO:0005935
YAL030W	GO:0031201
YAL032C	GO:0071006
YAL033W	GO:0000172
YAL035W	GO:0022627
YAL036C	GO:0005844
YAL038W	GO:0001950
YAL038W	GO:0005829
YAL041W	GO:0000131
YAL041W	GO:0005934
YAL041W	GO:0005935
YAL041W	GO:0043332
YAL042W	GO:0030134
YAL042W	GO:0030173
YAL042W	GO:0030176
YAL043C	GO:0005847
YAL048C	GO:0005741
YAL054C	GO:0005829
YAL055W	GO:0005779
YAL056W	GO:0005886
YAL058W	GO:0030176
YAL059W	GO:0005730
YAL059W	GO:0030687
YAL062W	GO:0005625
YAL067C	GO:0016020
YAR002C-A	GO:0030134
YAR007C	GO:0000794
YAR014C	GO:0000131
YAR014C	GO:0005934
YAR014C	GO:0005935
YAR019C	GO:0005816
YAR019C	GO:0005935
YAR027W	GO:0005635
YAR031W	GO:0005783
YAR033W	GO:0005886
YAR042W	GO:0005635
YAR042W	GO:0005783
YAR071W	GO:0005576
YBL002W	GO:0031298
YBL003C	GO:0031298
YBL004W	GO:0005654
YBL004W	GO:0005730
YBL004W	GO:0030686
YBL004W	GO:0032040
YBL005W-B	GO:0000943
YBL006C	GO:0016586
YBL007C	GO:0005938
YBL007C	GO:0030479
YBL007C	GO:0043332
YBL010C	GO:0030136
YBL015W	GO:0005829
YBL016W	GO:0043332
YBL018C	GO:0000172
YBL022C	GO:0005759
YBL022C	GO:0042645
YBL023C	GO:0005656
YBL023C	GO:0031261
YBL023C	GO:0031298
YBL026W	GO:0000932
YBL026W	GO:0005730
YBL026W	GO:0046540
YBL027W	GO:0022625
YBL031W	GO:0005819
YBL032W	GO:0000784
YBL032W	GO:0000932
YBL034C	GO:0005816
YBL035C	GO:0005635
YBL038W	GO:0005762
YBL039C	GO:0005829
YBL040C	GO:0030176
YBL041W	GO:0005789
YBL041W	GO:0034515
YBL042C	GO:0005886
YBL047C	GO:0005934
YBL047C	GO:0005935
YBL047C	GO:0030479
YBL047C	GO:0043332
YBL050W	GO:0000300
YBL050W	GO:0005829
YBL050W	GO:0031201
YBL054W	GO:0033698
YBL054W	GO:0070210
YBL061C	GO:0000131
YBL061C	GO:0005935
YBL063W	GO:0005816
YBL063W	GO:0005876
YBL072C	GO:0022627
YBL072C	GO:0030686
YBL074C	GO:0005682
YBL075C	GO:0005829
YBL076C	GO:0005829
YBL078C	GO:0000329
YBL078C	GO:0000407
YBL078C	GO:0005829
YBL078C	GO:0019898
YBL082C	GO:0005783
YBL084C	GO:0005680
YBL085W	GO:0005933
YBL085W	GO:0005935
YBL085W	GO:0043332
YBL090W	GO:0005763
YBL092W	GO:0022625
YBL093C	GO:0070847
YBL098W	GO:0005741
YBL099W	GO:0042645
YBL100W-A	GO:0000943
YBL105C	GO:0001950
YBL106C	GO:0005886
YBR004C	GO:0005783
YBR004C	GO:0030176
YBR008C	GO:0005886
YBR010W	GO:0031298
YBR011C	GO:0005829
YBR012W-B	GO:0000943
YBR014C	GO:0000324
YBR014C	GO:0005794
YBR017C	GO:0005829
YBR017C	GO:0005934
YBR017C	GO:0005935
YBR019C	GO:0005625
YBR021W	GO:0005886
YBR021W	GO:0045121
YBR023C	GO:0000131
YBR023C	GO:0005628
YBR023C	GO:0005935
YBR023C	GO:0043332
YBR036C	GO:0030176
YBR038W	GO:0005935
YBR040W	GO:0009277
YBR040W	GO:0043332
YBR041W	GO:0005777
YBR041W	GO:0005783
YBR041W	GO:0005811
YBR042C	GO:0005811
YBR045C	GO:0005628
YBR049C	GO:0005654
YBR054W	GO:0005933
YBR055C	GO:0046540
YBR058C-A	GO:0005624
YBR058C-A	GO:0005792
YBR059C	GO:0005935
YBR060C	GO:0005656
YBR060C	GO:0031261
YBR067C	GO:0009277
YBR069C	GO:0005886
YBR070C	GO:0005624
YBR070C	GO:0030176
YBR070C	GO:0042175
YBR077C	GO:0000329
YBR078W	GO:0001950
YBR078W	GO:0005624
YBR078W	GO:0005886
YBR078W	GO:0009277
YBR079C	GO:0000131
YBR079C	GO:0010494
YBR080C	GO:0043332
YBR081C	GO:0000124
YBR081C	GO:0046695
YBR086C	GO:0005886
YBR088C	GO:0005657
YBR093C	GO:0009277
YBR095C	GO:0033698
YBR095C	GO:0070210
YBR096W	GO:0005783
YBR097W	GO:0000139
YBR101C	GO:0005829
YBR101C	GO:0022626
YBR102C	GO:0000131
YBR102C	GO:0005934
YBR102C	GO:0043332
YBR103W	GO:0070210
YBR105C	GO:0019898
YBR108W	GO:0030479
YBR109C	GO:0000131
YBR109C	GO:0005934
YBR109C	GO:0005935
YBR109C	GO:0043332
YBR111W-A	GO:0000124
YBR111W-A	GO:0005643
YBR118W	GO:0005840
YBR119W	GO:0005685
YBR119W	GO:0071004
YBR122C	GO:0005762
YBR127C	GO:0000329
YBR128C	GO:0000300
YBR128C	GO:0000329
YBR128C	GO:0000407
YBR130C	GO:0005934
YBR132C	GO:0000329
YBR132C	GO:0005789
YBR132C	GO:0005887
YBR135W	GO:0000307
YBR139W	GO:0000324
YBR140C	GO:0016020
YBR141C	GO:0005730
YBR143C	GO:0005829
YBR146W	GO:0005763
YBR149W	GO:0005829
YBR152W	GO:0046540
YBR154C	GO:0005665
YBR154C	GO:0005666
YBR154C	GO:0005736
YBR156C	GO:0005876
YBR158W	GO:0005933
YBR159W	GO:0005783
YBR160W	GO:0000307
YBR160W	GO:0005783
YBR160W	GO:0005816
YBR160W	GO:0005840
YBR160W	GO:0005935
YBR161W	GO:0000324
YBR162C	GO:0000324
YBR162C	GO:0009277
YBR167C	GO:0000172
YBR168W	GO:0005779
YBR170C	GO:0042175
YBR171W	GO:0005789
YBR172C	GO:0000932
YBR172C	GO:0005789
YBR172C	GO:0019898
YBR177C	GO:0005741
YBR177C	GO:0005811
YBR179C	GO:0005743
YBR179C	GO:0031307
YBR186W	GO:0005730
YBR187W	GO:0000324
YBR188C	GO:0000974
YBR188C	GO:0071006
YBR193C	GO:0070847
YBR196C	GO:0001950
YBR196C	GO:0005829
YBR198C	GO:0000124
YBR198C	GO:0005669
YBR198C	GO:0046695
YBR199W	GO:0005794
YBR200W	GO:0000131
YBR200W	GO:0005934
YBR200W	GO:0005935
YBR200W	GO:0043332
YBR202W	GO:0005656
YBR202W	GO:0031261
YBR202W	GO:0031298
YBR205W	GO:0000324
YBR207W	GO:0000329
YBR211C	GO:0000776
YBR212W	GO:0000932
YBR212W	GO:0010494
YBR217W	GO:0005624
YBR218C	GO:0005829
YBR221C	GO:0042645
YBR229C	GO:0005783
YBR230C	GO:0031307
YBR231C	GO:0000812
YBR241C	GO:0000329
YBR244W	GO:0031314
YBR246W	GO:0005768
YBR247C	GO:0005730
YBR247C	GO:0030686
YBR248C	GO:0005622
YBR251W	GO:0005763
YBR253W	GO:0070847
YBR254C	GO:0030008
YBR257W	GO:0000172
YBR260C	GO:0005933
YBR260C	GO:0030479
YBR260C	GO:0043332
YBR261C	GO:0005829
YBR262C	GO:0031305
YBR265W	GO:0005741
YBR265W	GO:0005783
YBR267W	GO:0022625
YBR267W	GO:0030687
YBR272C	GO:0005829
YBR272C	GO:0008540
YBR273C	GO:0005635
YBR275C	GO:0000783
YBR276C	GO:0005829
YBR278W	GO:0005657
YBR280C	GO:0019005
YBR282W	GO:0005762
YBR286W	GO:0000324
YBR287W	GO:0005783
YBR289W	GO:0016514
YBR290W	GO:0000329
YBR293W	GO:0000329
YBR296C	GO:0005886
YBR298C	GO:0005624
YBR299W	GO:0001950
YBR301W	GO:0009277
YBR302C	GO:0000324
YBR302C	GO:0005624
YCL005W	GO:0005811
YCL009C	GO:0042645
YCL010C	GO:0000124
YCL011C	GO:0010494
YCL014W	GO:0000142
YCL014W	GO:0005935
YCL018W	GO:0005625
YCL019W	GO:0000943
YCL020W	GO:0000943
YCL024W	GO:0000131
YCL027W	GO:0005887
YCL027W	GO:0043332
YCL028W	GO:0005829
YCL029C	GO:0000776
YCL029C	GO:0000778
YCL029C	GO:0005819
YCL029C	GO:0005876
YCL029C	GO:0005938
YCL029C	GO:0043332
YCL030C	GO:0005622
YCL034W	GO:0030479
YCL037C	GO:0005844
YCL040W	GO:0001950
YCL040W	GO:0005829
YCL049C	GO:0005624
YCL054W	GO:0005730
YCL054W	GO:0030687
YCL056C	GO:0005779
YCL057W	GO:0005758
YCL059C	GO:0005730
YCL059C	GO:0030686
YCL059C	GO:0032040
YCL061C	GO:0000228
YCL061C	GO:0031298
YCL061C	GO:0043596
YCL063W	GO:0000329
YCL064C	GO:0042645
YCL069W	GO:0000329
YCL073C	GO:0005886
YCR002C	GO:0005628
YCR002C	GO:0005876
YCR002C	GO:0043332
YCR003W	GO:0005743
YCR003W	GO:0005762
YCR004C	GO:0001950
YCR004C	GO:0045121
YCR009C	GO:0030479
YCR009C	GO:0043332
YCR009C	GO:0045121
YCR010C	GO:0001950
YCR012W	GO:0001950
YCR016W	GO:0005730
YCR021C	GO:0001950
YCR021C	GO:0005886
YCR023C	GO:0000329
YCR024C-A	GO:0016020
YCR028C	GO:0005886
YCR028C-A	GO:0042645
YCR030C	GO:0005934
YCR030C	GO:0005935
YCR030C	GO:0043332
YCR033W	GO:0070210
YCR034W	GO:0005783
YCR034W	GO:0005789
YCR035C	GO:0000176
YCR035C	GO:0000177
YCR035C	GO:0005654
YCR035C	GO:0005730
YCR037C	GO:0016020
YCR038C	GO:0000131
YCR038C	GO:0005935
YCR042C	GO:0005669
YCR044C	GO:0000329
YCR044C	GO:0005783
YCR045C	GO:0005619
YCR045C	GO:0005635
YCR046C	GO:0005762
YCR047C	GO:0005730
YCR048W	GO:0005783
YCR052W	GO:0016586
YCR057C	GO:0030686
YCR057C	GO:0032040
YCR063W	GO:0005686
YCR065W	GO:0000790
YCR066W	GO:0000790
YCR067C	GO:0030176
YCR071C	GO:0005762
YCR072C	GO:0005840
YCR075C	GO:0000324
YCR077C	GO:0022627
YCR079W	GO:0005758
YCR079W	GO:0005759
YCR086W	GO:0005635
YCR086W	GO:0005730
YCR088W	GO:0005938
YCR088W	GO:0030479
YCR088W	GO:0043332
YCR092C	GO:0000228
YCR094W	GO:0005770
YCR094W	GO:0005802
YCR098C	GO:0005886
YCR101C	GO:0005624
YCR105W	GO:0005625
YDL002C	GO:0031011
YDL003W	GO:0000794
YDL005C	GO:0070847
YDL007W	GO:0008540
YDL008W	GO:0005680
YDL014W	GO:0005840
YDL014W	GO:0030686
YDL014W	GO:0032040
YDL015C	GO:0005789
YDL019C	GO:0005783
YDL019C	GO:0005886
YDL019C	GO:0005935
YDL019C	GO:0032541
YDL022W	GO:0005777
YDL022W	GO:0005829
YDL024C	GO:0009277
YDL028C	GO:0000778
YDL028C	GO:0005816
YDL030W	GO:0005686
YDL030W	GO:0071004
YDL031W	GO:0005730
YDL040C	GO:0022626
YDL042C	GO:0000783
YDL043C	GO:0005686
YDL043C	GO:0071004
YDL045W-A	GO:0005763
YDL046W	GO:0000324
YDL046W	GO:0000328
YDL051W	GO:0005654
YDL051W	GO:0005730
YDL052C	GO:0005811
YDL053C	GO:0010494
YDL054C	GO:0016020
YDL058W	GO:0000139
YDL060W	GO:0005730
YDL060W	GO:0030686
YDL061C	GO:0022627
YDL064W	GO:0000794
YDL065C	GO:0005778
YDL065C	GO:0005783
YDL065C	GO:0005829
YDL066W	GO:0042645
YDL067C	GO:0005751
YDL069C	GO:0031314
YDL072C	GO:0005783
YDL074C	GO:0000790
YDL075W	GO:0022625
YDL076C	GO:0033698
YDL076C	GO:0070210
YDL077C	GO:0000324
YDL077C	GO:0000329
YDL080C	GO:0005829
YDL081C	GO:0022625
YDL082W	GO:0022625
YDL087C	GO:0005685
YDL087C	GO:0071004
YDL097C	GO:0008541
YDL097C	GO:0034515
YDL098C	GO:0046540
YDL102W	GO:0005657
YDL108W	GO:0005675
YDL110C	GO:0005840
YDL111C	GO:0000176
YDL111C	GO:0000177
YDL113C	GO:0000300
YDL113C	GO:0000407
YDL116W	GO:0005643
YDL117W	GO:0000142
YDL117W	GO:0005935
YDL121C	GO:0005783
YDL123W	GO:0000328
YDL123W	GO:0000329
YDL124W	GO:0001950
YDL126C	GO:0005789
YDL126C	GO:0005829
YDL126C	GO:0043332
YDL127W	GO:0000131
YDL127W	GO:0000307
YDL127W	GO:0005934
YDL127W	GO:0005935
YDL128W	GO:0000324
YDL128W	GO:0000329
YDL130W	GO:0022625
YDL132W	GO:0019005
YDL135C	GO:0001950
YDL135C	GO:0005829
YDL135C	GO:0005934
YDL135C	GO:0005935
YDL137W	GO:0005829
YDL138W	GO:0005886
YDL139C	GO:0000780
YDL140C	GO:0005665
YDL143W	GO:0005832
YDL146W	GO:0005933
YDL146W	GO:0005935
YDL146W	GO:0030479
YDL147W	GO:0008541
YDL147W	GO:0034515
YDL148C	GO:0030686
YDL148C	GO:0032040
YDL149W	GO:0000407
YDL149W	GO:0005624
YDL153C	GO:0005730
YDL153C	GO:0032040
YDL159W	GO:0043332
YDL160C	GO:0000932
YDL160C	GO:0010494
YDL161W	GO:0030479
YDL161W	GO:0043332
YDL167C	GO:0010494
YDL175C	GO:0005730
YDL178W	GO:0005759
YDL179W	GO:0000131
YDL179W	GO:0000307
YDL179W	GO:0005935
YDL180W	GO:0000324
YDL183C	GO:0031305
YDL185W	GO:0000329
YDL188C	GO:0000780
YDL191W	GO:0022625
YDL191W	GO:0030687
YDL192W	GO:0005829
YDL193W	GO:0005635
YDL195W	GO:0043332
YDL198C	GO:0005743
YDL202W	GO:0005762
YDL204W	GO:0005635
YDL204W	GO:0032541
YDL207W	GO:0005643
YDL209C	GO:0000974
YDL209C	GO:0071006
YDL210W	GO:0000329
YDL211C	GO:0000324
YDL212W	GO:0030176
YDL212W	GO:0043332
YDL213C	GO:0005730
YDL213C	GO:0030686
YDL220C	GO:0000783
YDL223C	GO:0001950
YDL225W	GO:0043332
YDL226C	GO:0005768
YDL226C	GO:0005802
YDL229W	GO:0001950
YDL229W	GO:0005625
YDL229W	GO:0005844
YDL240W	GO:0005935
YDL245C	GO:0005886
YDR001C	GO:0005829
YDR003W	GO:0000324
YDR005C	GO:0005730
YDR012W	GO:0022625
YDR013W	GO:0031261
YDR013W	GO:0031298
YDR016C	GO:0000778
YDR021W	GO:0005730
YDR022C	GO:0000407
YDR026C	GO:0005730
YDR026C	GO:0005840
YDR031W	GO:0005758
YDR032C	GO:0001950
YDR032C	GO:0045121
YDR038C	GO:0001950
YDR038C	GO:0005624
YDR039C	GO:0005624
YDR039C	GO:0005886
YDR040C	GO:0001950
YDR040C	GO:0005624
YDR040C	GO:0005886
YDR041W	GO:0005763
YDR044W	GO:0005829
YDR045C	GO:0005666
YDR046C	GO:0005886
YDR049W	GO:0005789
YDR049W	GO:0005829
YDR050C	GO:0001950
YDR054C	GO:0019005
YDR055W	GO:0005886
YDR055W	GO:0009277
YDR056C	GO:0005624
YDR062W	GO:0005624
YDR062W	GO:0005792
YDR063W	GO:0030479
YDR069C	GO:0005624
YDR069C	GO:0005768
YDR072C	GO:0005624
YDR073W	GO:0016514
YDR075W	GO:0000794
YDR077W	GO:0005840
YDR077W	GO:0009277
YDR079C-A	GO:0005675
YDR079W	GO:0005743
YDR079W	GO:0031305
YDR080W	GO:0000329
YDR080W	GO:0005768
YDR082W	GO:0000783
YDR084C	GO:0030173
YDR087C	GO:0005730
YDR087C	GO:0030687
YDR091C	GO:0022626
YDR093W	GO:0005624
YDR093W	GO:0005886
YDR097C	GO:0000228
YDR098C	GO:0005829
YDR099W	GO:0001950
YDR100W	GO:0030137
YDR100W	GO:0030173
YDR101C	GO:0005654
YDR101C	GO:0022625
YDR103W	GO:0005886
YDR103W	GO:0043332
YDR104C	GO:0005619
YDR105C	GO:0000329
YDR107C	GO:0000329
YDR108W	GO:0030008
YDR110W	GO:0005730
YDR113C	GO:0005819
YDR115W	GO:0005762
YDR116C	GO:0005762
YDR118W	GO:0005680
YDR119W	GO:0000329
YDR120C	GO:0005635
YDR126W	GO:0030479
YDR126W	GO:0042175
YDR128W	GO:0000329
YDR129C	GO:0030479
YDR129C	GO:0043332
YDR130C	GO:0000778
YDR130C	GO:0005816
YDR130C	GO:0005819
YDR131C	GO:0019005
YDR135C	GO:0000329
YDR137W	GO:0000139
YDR141C	GO:0005768
YDR141C	GO:0005802
YDR142C	GO:0005777
YDR142C	GO:0005829
YDR144C	GO:0009277
YDR145W	GO:0000124
YDR145W	GO:0005669
YDR145W	GO:0046695
YDR148C	GO:0042645
YDR152W	GO:0005844
YDR156W	GO:0005736
YDR158W	GO:0001950
YDR159W	GO:0005643
YDR164C	GO:0005886
YDR164C	GO:0005934
YDR164C	GO:0005935
YDR166C	GO:0000131
YDR166C	GO:0005934
YDR166C	GO:0005935
YDR166C	GO:0043332
YDR167W	GO:0000124
YDR167W	GO:0005669
YDR167W	GO:0046695
YDR170C	GO:0005770
YDR170C	GO:0005802
YDR170C	GO:0005829
YDR170W-A	GO:0000943
YDR171W	GO:0005832
YDR172W	GO:0005829
YDR174W	GO:0000790
YDR175C	GO:0005763
YDR176W	GO:0000124
YDR176W	GO:0046695
YDR180W	GO:0000790
YDR181C	GO:0000784
YDR181C	GO:0000790
YDR186C	GO:0005840
YDR188W	GO:0005832
YDR189W	GO:0000139
YDR189W	GO:0005783
YDR189W	GO:0030134
YDR189W	GO:0031201
YDR190C	GO:0000812
YDR190C	GO:0031011
YDR194C	GO:0005759
YDR195W	GO:0005847
YDR196C	GO:0005635
YDR196C	GO:0005783
YDR201W	GO:0000778
YDR201W	GO:0005816
YDR201W	GO:0005876
YDR205W	GO:0005783
YDR206W	GO:0000932
YDR207C	GO:0033698
YDR207C	GO:0070210
YDR208W	GO:0005886
YDR212W	GO:0001950
YDR212W	GO:0005832
YDR213W	GO:0016020
YDR218C	GO:0005619
YDR218C	GO:0005628
YDR218C	GO:0005876
YDR219C	GO:0019005
YDR223W	GO:0000790
YDR224C	GO:0031298
YDR225W	GO:0031298
YDR227W	GO:0000783
YDR229W	GO:0000329
YDR231C	GO:0005743
YDR233C	GO:0005783
YDR233C	GO:0005794
YDR233C	GO:0030176
YDR233C	GO:0032541
YDR235W	GO:0005685
YDR235W	GO:0071004
YDR237W	GO:0005762
YDR239C	GO:0005840
YDR240C	GO:0000243
YDR240C	GO:0005685
YDR240C	GO:0071004
YDR243C	GO:0005682
YDR244W	GO:0005777
YDR244W	GO:0005778
YDR244W	GO:0005829
YDR246W	GO:0030008
YDR251W	GO:0005933
YDR251W	GO:0005935
YDR255C	GO:0005829
YDR256C	GO:0005759
YDR260C	GO:0005680
YDR261W-A	GO:0000943
YDR261W-B	GO:0000943
YDR262W	GO:0000324
YDR264C	GO:0005794
YDR265W	GO:0005778
YDR266C	GO:0005840
YDR267C	GO:0005829
YDR280W	GO:0000176
YDR280W	GO:0000177
YDR281C	GO:0000324
YDR283C	GO:0022626
YDR284C	GO:0000329
YDR293C	GO:0000932
YDR293C	GO:0005933
YDR293C	GO:0005935
YDR293C	GO:0010494
YDR297W	GO:0005789
YDR299W	GO:0005730
YDR299W	GO:0030686
YDR301W	GO:0005847
YDR303C	GO:0016586
YDR304C	GO:0005783
YDR306C	GO:0019005
YDR307W	GO:0005783
YDR308C	GO:0070847
YDR309C	GO:0000131
YDR309C	GO:0005886
YDR309C	GO:0005934
YDR309C	GO:0043332
YDR311W	GO:0005675
YDR312W	GO:0005730
YDR313C	GO:0000329
YDR313C	GO:0005770
YDR318W	GO:0000778
YDR320C	GO:0005789
YDR321W	GO:0005622
YDR321W	GO:0005829
YDR322W	GO:0005762
YDR324C	GO:0005730
YDR324C	GO:0030686
YDR324C	GO:0032040
YDR328C	GO:0000776
YDR328C	GO:0019005
YDR329C	GO:0005778
YDR329C	GO:0005783
YDR334W	GO:0000812
YDR337W	GO:0005763
YDR339C	GO:0005730
YDR339C	GO:0032040
YDR342C	GO:0001950
YDR342C	GO:0005624
[truncated: 1,757 more rows]
