# Supplementary material for: An efficient method for protein function annotation based on multilayer protein networks
Source: Hum Genomics. 2016 Sep 27;10:33. doi: 10.1186/s40246-016-0087-x (PMC5039885; doi:10.1186/s40246-016-0087-x)
Supplement: Additional file 1: — Supplementary Data are available, including Complexes.txt: The CYC2008 dataset, which consists of 408 protein complexes involving 1492 proteins in the yeast PPI network. DIP141001.txt: The DIP dataset, updated to Oct.1, 2014, consists of 5017 proteins and 23115 interactions among the proteins. Domain.txt: The domain data derived from Pfam database, including 1107 different types of domains among 3056 proteins. FP-MPN.exe: The FP-MPN algorithm. FPMPN.txt: The predicted results by FP-MPN. GO_C.txt, GO_F.txt and GO_P.txt: Represents cellular component (CC), molecular function (MF) and biological process (BP), respectively. (ZIP 437 kb) [file 40246_2016_87_MOESM1_ESM.zip › GO_F.txt]

Q0080	GO:0046933
Q0080	GO:0046961
Q0085	GO:0016887
Q0085	GO:0046933
Q0085	GO:0046961
Q0130	GO:0016887
Q0130	GO:0046933
Q0130	GO:0046961
YAL001C	GO:0008301
YAL002W	GO:0043495
YAL003W	GO:0005085
YAL005C	GO:0016887
YAL005C	GO:0051082
YAL014C	GO:0005484
YAL016W	GO:0004722
YAL019W	GO:0003682
YAL019W	GO:0008094
YAL019W	GO:0042803
YAL029C	GO:0051015
YAL030W	GO:0005484
YAL031C	GO:0008599
YAL032C	GO:0000384
YAL032C	GO:0000386
YAL033W	GO:0000171
YAL035W	GO:0003924
YAL035W	GO:0043022
YAL040C	GO:0016538
YAL043C	GO:0003723
YAL047C	GO:0005200
YAL051W	GO:0000978
YAL051W	GO:0001077
YAL051W	GO:0043565
YAL055W	GO:0043495
YAL058W	GO:0051082
YAL067C	GO:0005215
YAR002W	GO:0005543
YAR007C	GO:0003690
YAR007C	GO:0003697
YAR007C	GO:0043565
YAR014C	GO:0008599
YAR019C	GO:0004672
YBL002W	GO:0003677
YBL003C	GO:0003677
YBL005W	GO:0001077
YBL005W-B	GO:0004540
YBL006C	GO:0008094
YBL008W	GO:0003677
YBL008W	GO:0003714
YBL008W	GO:0031491
YBL009W	GO:0004672
YBL009W	GO:0004674
YBL017C	GO:0005048
YBL018C	GO:0000171
YBL021C	GO:0000978
YBL021C	GO:0001077
YBL022C	GO:0003697
YBL022C	GO:0005524
YBL023C	GO:0003682
YBL023C	GO:0003688
YBL023C	GO:0003697
YBL027W	GO:0003735
YBL032W	GO:0003729
YBL034C	GO:0005200
YBL035C	GO:0003887
YBL047C	GO:0043130
YBL052C	GO:0004402
YBL054W	GO:0043565
YBL058W	GO:0008599
YBL061C	GO:0008047
YBL063W	GO:0005200
YBL067C	GO:0004843
YBL072C	GO:0003735
YBL075C	GO:0016887
YBL075C	GO:0051082
YBL079W	GO:0005198
YBL084C	GO:0004842
YBL085W	GO:0005543
YBL088C	GO:0004672
YBL088C	GO:0042162
YBL089W	GO:0005215
YBL092W	GO:0003735
YBL093C	GO:0001135
YBL099W	GO:0016887
YBL099W	GO:0046933
YBL103C	GO:0000981
YBL103C	GO:0043565
YBR004C	GO:0000030
YBR010W	GO:0003677
YBR011C	GO:0042803
YBR012W-B	GO:0003887
YBR012W-B	GO:0004540
YBR012W-B	GO:0008233
YBR014C	GO:0042803
YBR025C	GO:0016887
YBR028C	GO:0004672
YBR033W	GO:0043565
YBR036C	GO:0030234
YBR044C	GO:0051082
YBR045C	GO:0008599
YBR049C	GO:0043565
YBR050C	GO:0008599
YBR058C	GO:0004843
YBR058C-A	GO:0008047
YBR060C	GO:0003682
YBR060C	GO:0003688
YBR066C	GO:0043565
YBR070C	GO:0043495
YBR072W	GO:0003729
YBR072W	GO:0051082
YBR073W	GO:0008094
YBR080C	GO:0016887
YBR081C	GO:0005198
YBR082C	GO:0043130
YBR083W	GO:0000978
YBR083W	GO:0001077
YBR083W	GO:0001135
YBR083W	GO:0043565
YBR086C	GO:0008289
YBR089C-A	GO:0008301
YBR089C-A	GO:0031491
YBR089C-A	GO:0043565
YBR091C	GO:0005543
YBR091C	GO:0015266
YBR097W	GO:0004674
YBR097W	GO:0043130
YBR098W	GO:0003713
YBR109C	GO:0005515
YBR111W-A	GO:0008047
YBR114W	GO:0003684
YBR114W	GO:0004842
YBR114W	GO:0008094
YBR118W	GO:0005525
YBR119W	GO:0003723
YBR120C	GO:0043022
YBR122C	GO:0003735
YBR123C	GO:0008301
YBR130C	GO:0003729
YBR131W	GO:0005085
YBR135W	GO:0042393
YBR135W	GO:0043130
YBR136W	GO:0004672
YBR141C	GO:0008757
YBR142W	GO:0004004
YBR146W	GO:0003735
YBR150C	GO:0043565
YBR154C	GO:0003899
YBR154C	GO:0003968
YBR158W	GO:0005515
YBR160W	GO:0042393
YBR161W	GO:0000030
YBR167C	GO:0000171
YBR171W	GO:0008565
YBR179C	GO:0003924
YBR179C	GO:0042803
YBR182C	GO:0003700
YBR182C	GO:0008301
YBR182C	GO:0043565
YBR185C	GO:0043022
YBR188C	GO:0000384
YBR192W	GO:0005215
YBR193C	GO:0000978
YBR193C	GO:0005198
YBR193C	GO:0017025
YBR195C	GO:0042393
YBR198C	GO:0001075
YBR198C	GO:0003682
YBR198C	GO:0032947
YBR198C	GO:0043130
YBR199W	GO:0000030
YBR200W	GO:0032266
YBR200W	GO:0032947
YBR202W	GO:0003682
YBR202W	GO:0003688
YBR202W	GO:0003697
YBR202W	GO:0005524
YBR205W	GO:0000030
YBR212W	GO:0003729
YBR215W	GO:0003677
YBR215W	GO:0031491
YBR222C	GO:0003729
YBR233W	GO:0003729
YBR234C	GO:0043130
YBR237W	GO:0008186
YBR239C	GO:0043565
YBR240C	GO:0001102
YBR245C	GO:0016887
YBR245C	GO:0031491
YBR247C	GO:0030515
YBR251W	GO:0003735
YBR257W	GO:0000171
YBR260C	GO:0005100
YBR260C	GO:0005546
YBR260C	GO:0032266
YBR264C	GO:0003924
YBR267W	GO:0043565
YBR271W	GO:0008757
YBR275C	GO:0042162
YBR278W	GO:0003690
YBR279W	GO:0000993
YBR279W	GO:0001076
YBR279W	GO:0003682
YBR280C	GO:0004842
YBR282W	GO:0003735
YBR283C	GO:0005048
YBR289W	GO:0001102
YBR290W	GO:0005515
YCL008C	GO:0043130
YCL009C	GO:0030234
YCL010C	GO:0001135
YCL010C	GO:0035064
YCL011C	GO:0003723
YCL011C	GO:0042162
YCL019W	GO:0003887
YCL019W	GO:0004540
YCL020W	GO:0003723
YCL029C	GO:0008017
YCL029C	GO:0042803
YCL052C	GO:0000030
YCL055W	GO:0003700
YCL063W	GO:0043495
YCR002C	GO:0003924
YCR002C	GO:0005198
YCR002C	GO:0005525
YCR002C	GO:0032947
YCR008W	GO:0004672
YCR009C	GO:0008289
YCR014C	GO:0003887
YCR024C-A	GO:0030234
YCR028C-A	GO:0003697
YCR038C	GO:0005085
YCR039C	GO:0003714
YCR039C	GO:0008301
YCR039C	GO:0043565
YCR040W	GO:0003713
YCR040W	GO:0008301
YCR042C	GO:0001075
YCR042C	GO:0003682
YCR047C	GO:0008757
YCR057C	GO:0030515
YCR060W	GO:0051087
YCR065W	GO:0003690
YCR065W	GO:0008134
YCR065W	GO:0043565
YCR066W	GO:0003697
YCR066W	GO:0004842
YCR079W	GO:0004722
YCR082W	GO:0004402
YCR084C	GO:0042393
YCR084C	GO:0043130
YCR088W	GO:0051015
YCR092C	GO:0003684
YCR092C	GO:0008094
YCR096C	GO:0043565
YCR097W	GO:0003714
YCR106W	GO:0003677
YCR106W	GO:0043565
YDL003W	GO:0003682
YDL004W	GO:0016887
YDL004W	GO:0046933
YDL004W	GO:0046961
YDL005C	GO:0001103
YDL005C	GO:0001135
YDL007W	GO:0016887
YDL008W	GO:0004842
YDL013W	GO:0004842
YDL019C	GO:0008289
YDL020C	GO:0000978
YDL020C	GO:0001077
YDL020C	GO:0043565
YDL025C	GO:0004672
YDL029W	GO:0005524
YDL029W	GO:0016887
YDL030W	GO:0003723
YDL031W	GO:0004004
YDL042C	GO:0031491
YDL043C	GO:0003723
YDL044C	GO:0003723
YDL045W-A	GO:0003735
YDL047W	GO:0004722
YDL054C	GO:0005215
YDL056W	GO:0001077
YDL056W	GO:0043565
YDL059C	GO:0005515
YDL061C	GO:0003735
YDL065C	GO:0005515
YDL069C	GO:0045182
YDL070W	GO:0042393
YDL074C	GO:0004842
YDL075W	GO:0003735
YDL077C	GO:0035091
YDL078C	GO:0003729
YDL081C	GO:0003735
YDL082W	GO:0003735
YDL084W	GO:0004004
YDL087C	GO:0003729
YDL088C	GO:0003697
YDL088C	GO:0005198
YDL088C	GO:0005543
YDL092W	GO:0005048
YDL097C	GO:0005198
YDL100C	GO:0005085
YDL101C	GO:0004672
YDL102W	GO:0003887
YDL106C	GO:0000978
YDL106C	GO:0001077
YDL108W	GO:0000990
YDL113C	GO:0032266
YDL115C	GO:0005515
YDL116W	GO:0005198
YDL119C	GO:0005215
YDL126C	GO:0016887
YDL127W	GO:0016538
YDL130W	GO:0003735
YDL132W	GO:0003688
YDL132W	GO:0004842
YDL132W	GO:0030674
YDL134C	GO:0004722
YDL137W	GO:0003924
YDL138W	GO:0005355
YDL140C	GO:0003899
YDL140C	GO:0003968
YDL143W	GO:0051082
YDL145C	GO:0043130
YDL148C	GO:0030515
YDL154W	GO:0003684
YDL154W	GO:0008094
YDL155W	GO:0016538
YDL160C	GO:0003724
YDL160C	GO:0005515
YDL161W	GO:0030276
YDL165W	GO:0004842
YDL179W	GO:0016538
YDL185W	GO:0046961
YDL188C	GO:0004722
YDL191W	GO:0003735
YDL192W	GO:0003924
YDL195W	GO:0005198
YDL202W	GO:0003735
YDL207W	GO:0005543
YDL207W	GO:0008047
YDL208W	GO:0030515
YDL209C	GO:0000384
YDL209C	GO:0000386
YDL212W	GO:0051082
YDL217C	GO:0015266
YDL224C	GO:0003723
YDL225W	GO:0005525
YDL229W	GO:0016887
YDL229W	GO:0051082
YDL232W	GO:0030674
YDL240W	GO:0005100
YDL245C	GO:0005353
YDL245C	GO:0005355
YDL245C	GO:0015578
YDR004W	GO:0008094
YDR009W	GO:0005515
YDR012W	GO:0003735
YDR016C	GO:0005200
YDR016C	GO:0008017
YDR021W	GO:0004004
YDR026C	GO:0003677
YDR028C	GO:0008599
YDR034C	GO:0000978
YDR034C	GO:0001077
YDR034C	GO:0043565
YDR041W	GO:0003735
YDR043C	GO:0000978
YDR043C	GO:0001078
YDR043C	GO:0001103
YDR043C	GO:0043565
YDR045C	GO:0003899
YDR052C	GO:0003688
YDR054C	GO:0004842
YDR054C	GO:0042803
YDR069C	GO:0004843
YDR075W	GO:0004722
YDR076W	GO:0008094
YDR079C-A	GO:0000990
YDR079W	GO:0051082
YDR080W	GO:0035091
YDR086C	GO:0005198
YDR088C	GO:0000386
YDR091C	GO:0016887
YDR092W	GO:0004842
YDR096W	GO:0000978
YDR096W	GO:0001077
YDR096W	GO:0001078
YDR096W	GO:0043565
YDR097C	GO:0003684
YDR097C	GO:0005524
YDR097C	GO:0008094
YDR097C	GO:0016887
YDR099W	GO:0003688
YDR103W	GO:0005543
YDR106W	GO:0005200
YDR115W	GO:0003735
YDR116C	GO:0003735
YDR118W	GO:0004842
YDR121W	GO:0003690
YDR123C	GO:0001077
YDR129C	GO:0030674
YDR129C	GO:0051015
YDR130C	GO:0005200
YDR130C	GO:0008017
YDR131C	GO:0004842
YDR131C	GO:0030674
YDR137W	GO:0005085
YDR138W	GO:0032947
YDR140W	GO:0008757
YDR143C	GO:0004842
YDR145W	GO:0001075
YDR145W	GO:0001102
YDR145W	GO:0003682
YDR145W	GO:0017025
YDR145W	GO:0032947
YDR146C	GO:0043565
YDR151C	GO:0003729
YDR159W	GO:0005515
YDR167W	GO:0001075
YDR167W	GO:0003682
YDR167W	GO:0032947
YDR168W	GO:0051082
YDR169C	GO:0043565
YDR171W	GO:0051082
YDR173C	GO:0030674
YDR174W	GO:0003690
YDR174W	GO:0008301
YDR175C	GO:0003735
YDR176W	GO:0004402
YDR181C	GO:0004402
YDR188W	GO:0051082
YDR192C	GO:0005198
YDR194C	GO:0003723
YDR194C	GO:0004004
YDR195W	GO:0003677
YDR201W	GO:0005200
YDR201W	GO:0008017
YDR207C	GO:0000978
YDR207C	GO:0001078
YDR207C	GO:0043565
YDR211W	GO:0003743
YDR211W	GO:0005085
YDR212W	GO:0051082
YDR213W	GO:0000978
YDR213W	GO:0001077
YDR214W	GO:0051087
YDR216W	GO:0000978
YDR216W	GO:0001102
YDR216W	GO:0043565
YDR217C	GO:0003690
YDR217C	GO:0042393
YDR218C	GO:0005198
YDR223W	GO:0003714
YDR224C	GO:0003677
YDR227W	GO:0003690
YDR227W	GO:0031491
YDR227W	GO:0042393
YDR228C	GO:0000993
YDR228C	GO:0003729
YDR229W	GO:0005543
YDR231C	GO:0051082
YDR240C	GO:0003729
YDR243C	GO:0004004
YDR244W	GO:0030674
YDR247W	GO:0004672
YDR252W	GO:0051082
YDR253C	GO:0001102
YDR253C	GO:0043565
YDR254W	GO:0005198
YDR255C	GO:0004842
YDR259C	GO:0000981
YDR261W-A	GO:0003723
YDR261W-B	GO:0004540
YDR265W	GO:0004842
YDR265W	GO:0005515
YDR283C	GO:0042803
YDR285W	GO:0003682
YDR288W	GO:0003677
YDR289C	GO:0000993
YDR293C	GO:0003729
YDR295C	GO:0003677
YDR295C	GO:0003682
YDR296W	GO:0003677
YDR296W	GO:0003697
YDR298C	GO:0046933
YDR298C	GO:0046961
YDR301W	GO:0003723
YDR303C	GO:0003677
YDR303C	GO:0008094
YDR303C	GO:0043565
YDR306C	GO:0004842
YDR306C	GO:0030674
YDR308C	GO:0001103
YDR309C	GO:0005100
YDR309C	GO:0005546
YDR310C	GO:0000978
YDR310C	GO:0001078
YDR310C	GO:0003688
YDR310C	GO:0043565
YDR311W	GO:0000990
YDR311W	GO:0032266
YDR313C	GO:0004842
YDR313C	GO:0032266
YDR316W	GO:0008757
YDR320C	GO:0030276
YDR320C	GO:0043130
YDR322C-A	GO:0005198
YDR322C-A	GO:0046961
YDR322W	GO:0003735
YDR323C	GO:0032266
YDR328C	GO:0003688
YDR328C	GO:0004842
YDR328C	GO:0005515
YDR329C	GO:0005515
YDR332W	GO:0004004
YDR334W	GO:0005198
YDR335W	GO:0005515
YDR337W	GO:0003723
YDR337W	GO:0003735
YDR342C	GO:0005353
YDR342C	GO:0005355
YDR342C	GO:0015578
YDR343C	GO:0005353
YDR343C	GO:0005355
YDR343C	GO:0015578
YDR345C	GO:0005353
YDR345C	GO:0005355
YDR345C	GO:0015578
YDR347W	GO:0003735
YDR350C	GO:0045182
YDR356W	GO:0005200
YDR364C	GO:0000386
YDR365C	GO:0003723
YDR369C	GO:0003677
YDR369C	GO:0030674
YDR369C	GO:0042162
YDR373W	GO:0008047
YDR377W	GO:0016887
YDR377W	GO:0046933
YDR377W	GO:0046961
YDR378C	GO:0003723
YDR379W	GO:0005100
YDR388W	GO:0008289
YDR389W	GO:0005100
YDR394W	GO:0016887
YDR395W	GO:0008565
YDR397C	GO:0003713
YDR397C	GO:0003714
YDR404C	GO:0003697
YDR404C	GO:0003968
YDR405W	GO:0003735
YDR416W	GO:0000384
YDR416W	GO:0000386
YDR419W	GO:0003887
YDR421W	GO:0000981
YDR421W	GO:0043565
YDR423C	GO:0001077
YDR423C	GO:0043565
YDR425W	GO:0032266
YDR427W	GO:0005198
YDR429C	GO:0003743
YDR432W	GO:0000993
YDR432W	GO:0003729
YDR436W	GO:0004722
YDR443C	GO:0001135
YDR448W	GO:0003682
YDR448W	GO:0003713
YDR448W	GO:0004402
YDR449C	GO:0030515
YDR457W	GO:0004842
YDR460W	GO:0000990
YDR462W	GO:0003735
YDR463W	GO:0000978
YDR463W	GO:0001077
YDR466W	GO:0004672
YDR478W	GO:0000171
YDR478W	GO:0003723
YDR480W	GO:0008134
YDR484W	GO:0005515
YDR485C	GO:0042393
YDR498C	GO:0005484
YDR499W	GO:0003684
YDR500C	GO:0003735
YDR501W	GO:0003682
YDR515W	GO:0003723
YDR520C	GO:0043565
YDR524C	GO:0005543
YDR533C	GO:0051082
YDR536W	GO:0005215
YDR538W	GO:0003729
YDR545W	GO:0003678
YEL006W	GO:0005215
YEL009C	GO:0001135
YEL009C	GO:0003682
YEL009C	GO:0043565
YEL012W	GO:0004842
YEL013W	GO:0043495
YEL020W-A	GO:0008565
YEL020W-A	GO:0051082
YEL026W	GO:0003723
YEL032W	GO:0003682
YEL032W	GO:0003688
YEL032W	GO:0016887
YEL034W	GO:0003723
YEL034W	GO:0003743
YEL034W	GO:0043022
YEL036C	GO:0000030
YEL037C	GO:0030674
YEL037C	GO:0043130
YEL054C	GO:0003735
YEL055C	GO:0003887
YEL056W	GO:0004402
YEL056W	GO:0042393
YEL064C	GO:0005215
YEL069C	GO:0005353
YEL069C	GO:0005355
YEL069C	GO:0015578
YER006W	GO:0003723
YER006W	GO:0003924
YER006W	GO:0005525
YER007C-A	GO:0003723
YER008C	GO:0005546
YER013W	GO:0000386
YER013W	GO:0004004
YER016W	GO:0005200
YER016W	GO:0042803
YER017C	GO:0005515
YER017C	GO:0005524
YER017C	GO:0016887
YER018C	GO:0005200
YER020W	GO:0003924
YER022W	GO:0005198
YER025W	GO:0003743
YER025W	GO:0005525
YER028C	GO:0000978
YER028C	GO:0001078
YER028C	GO:0043565
YER030W	GO:0042393
YER031C	GO:0003924
YER035W	GO:0003729
YER040W	GO:0000978
YER044C	GO:0030674
YER045C	GO:0001077
YER047C	GO:0016887
YER048C	GO:0051087
YER051W	GO:0035064
YER059W	GO:0016538
YER063W	GO:0003682
YER063W	GO:0003690
YER063W	GO:0003723
YER068W	GO:0004842
YER068W	GO:0043565
YER083C	GO:0043495
YER088C	GO:0043565
YER089C	GO:0004722
YER093C	GO:0005515
YER095W	GO:0003697
YER095W	GO:0008094
YER096W	GO:0008047
YER098W	GO:0004843
YER100W	GO:0004842
YER103W	GO:0016887
YER103W	GO:0051082
YER105C	GO:0005198
YER107C	GO:0005198
YER109C	GO:0000978
YER109C	GO:0001077
YER110C	GO:0008565
YER111C	GO:0001077
YER111C	GO:0043565
YER114C	GO:0005543
YER116C	GO:0004842
YER117W	GO:0003735
YER119C	GO:0005215
YER120W	GO:0035091
YER123W	GO:0004674
YER125W	GO:0004842
YER125W	GO:0035091
YER125W	GO:0043130
YER127W	GO:0003723
YER129W	GO:0004674
YER133W	GO:0004722
YER138C	GO:0004540
YER143W	GO:0043130
YER144C	GO:0004843
YER146W	GO:0003723
YER148W	GO:0001075
YER148W	GO:0001102
YER148W	GO:0003682
YER148W	GO:0008301
YER148W	GO:0043565
YER151C	GO:0003729
YER151C	GO:0004843
YER154W	GO:0043022
YER155C	GO:0005100
YER157W	GO:0008565
YER159C	GO:0003713
YER159C	GO:0003714
YER159C-A	GO:0003723
YER160C	GO:0004540
YER161C	GO:0003677
YER164W	GO:0008094
YER164W	GO:0035064
YER169W	GO:0001078
YER169W	GO:0043565
YER171W	GO:0000990
YER171W	GO:0003684
YER172C	GO:0004004
YER176W	GO:0003678
YER176W	GO:0003724
YER177W	GO:0003688
YER179W	GO:0003690
YER179W	GO:0003697
YER184C	GO:0043565
YFL002C	GO:0004004
YFL002W-B	GO:0003723
YFL003C	GO:0003684
YFL003C	GO:0008094
YFL005W	GO:0003924
YFL008W	GO:0003690
YFL008W	GO:0016887
YFL009W	GO:0004842
YFL009W	GO:0043130
YFL011W	GO:0005353
YFL011W	GO:0005355
YFL011W	GO:0015578
YFL014W	GO:0008289
YFL021W	GO:0001076
YFL021W	GO:0001077
YFL024C	GO:0004402
YFL028C	GO:0016887
YFL031W	GO:0000981
YFL031W	GO:0043565
YFL033C	GO:0004674
YFL037W	GO:0005200
YFL038C	GO:0003924
YFL039C	GO:0005200
YFL044C	GO:0004843
YFL047W	GO:0005100
YFL054C	GO:0005215
YFL059W	GO:0005515
YFR001W	GO:0003729
YFR002W	GO:0005198
YFR004W	GO:0004843
YFR007W	GO:0016887
YFR009W	GO:0016887
YFR010W	GO:0004843
YFR013W	GO:0003677
YFR013W	GO:0016887
YFR013W	GO:0031491
YFR019W	GO:0032266
YFR021W	GO:0035091
YFR021W	GO:0043130
YFR027W	GO:0003682
YFR031C	GO:0003690
YFR031C	GO:0016887
YFR034C	GO:0003700
YFR034C	GO:0043565
YFR036W	GO:0004842
YFR037C	GO:0008094
YFR040W	GO:0004722
YFR045W	GO:0005215
YFR049W	GO:0003735
YGL013C	GO:0001077
YGL013C	GO:0043565
YGL014W	GO:0003729
YGL016W	GO:0008565
YGL018C	GO:0051087
YGL020C	GO:0043495
YGL021W	GO:0004672
YGL021W	GO:0004674
YGL025C	GO:0001102
YGL025C	GO:0001103
YGL025C	GO:0001135
YGL030W	GO:0003723
YGL035C	GO:0000978
YGL035C	GO:0001078
YGL035C	GO:0043565
YGL043W	GO:0000993
YGL044C	GO:0003729
YGL048C	GO:0016887
YGL058W	GO:0004842
YGL059W	GO:0004672
YGL061C	GO:0005200
YGL061C	GO:0008017
YGL064C	GO:0003724
YGL066W	GO:0004402
YGL066W	GO:0005198
YGL066W	GO:0008047
YGL068W	GO:0003735
YGL070C	GO:0003968
YGL071W	GO:0043565
YGL073W	GO:0043565
YGL075C	GO:0005200
YGL078C	GO:0004004
YGL078C	GO:0008186
YGL087C	GO:0004842
YGL090W	GO:0003682
YGL091C	GO:0016887
YGL092W	GO:0005198
YGL093W	GO:0005200
YGL093W	GO:0008017
YGL095C	GO:0051082
YGL096W	GO:0003682
YGL096W	GO:0043565
YGL098W	GO:0005484
YGL099W	GO:0003924
YGL099W	GO:0005525
YGL100W	GO:0005198
YGL105W	GO:0008047
YGL105W	GO:0032266
YGL110C	GO:0043130
YGL112C	GO:0001075
YGL112C	GO:0001102
YGL112C	GO:0003682
YGL112C	GO:0032947
YGL113W	GO:0003682
YGL120C	GO:0004004
YGL129C	GO:0003735
YGL134W	GO:0016538
YGL137W	GO:0043130
YGL147C	GO:0003735
YGL150C	GO:0016887
YGL153W	GO:0030674
YGL162W	GO:0001103
YGL163C	GO:0008094
YGL166W	GO:0000978
YGL170C	GO:0005198
YGL171W	GO:0004004
YGL171W	GO:0008186
YGL172W	GO:0005198
YGL175C	GO:0003690
YGL178W	GO:0003729
YGL179C	GO:0004674
YGL180W	GO:0004674
YGL183C	GO:0003690
YGL183C	GO:0005515
YGL187C	GO:0008270
YGL201C	GO:0003688
YGL207W	GO:0003682
YGL207W	GO:0031491
YGL207W	GO:0042393
YGL210W	GO:0003924
YGL212W	GO:0005484
YGL212W	GO:0032266
YGL215W	GO:0016538
YGL222C	GO:0003729
YGL229C	GO:0004722
YGL237C	GO:0000978
YGL237C	GO:0001077
YGL240W	GO:0030234
YGL241W	GO:0008565
YGL244W	GO:0001076
YGL244W	GO:0003723
YGL246C	GO:0030234
YGL251C	GO:0003678
YGL252C	GO:0001076
YGL254W	GO:0000978
YGL254W	GO:0001077
YGL254W	GO:0043565
YGR003W	GO:0004842
YGR006W	GO:0000386
YGR009C	GO:0005484
YGR013W	GO:0003723
YGR028W	GO:0016887
YGR030C	GO:0000171
YGR034W	GO:0003723
YGR034W	GO:0003735
YGR040W	GO:0008134
YGR047C	GO:0008301
YGR052W	GO:0004672
YGR054W	GO:0003743
YGR056W	GO:0008094
YGR057C	GO:0008565
YGR058W	GO:0008270
YGR059W	GO:0005198
YGR067C	GO:0043565
YGR074W	GO:0003729
YGR076C	GO:0003735
YGR082W	GO:0015266
YGR083C	GO:0003743
YGR083C	GO:0005085
YGR083C	GO:0030234
YGR084C	GO:0003735
YGR085C	GO:0003735
YGR086C	GO:0008289
YGR099W	GO:0042162
YGR104C	GO:0001135
YGR108W	GO:0016538
YGR109C	GO:0016538
YGR113W	GO:0005200
YGR113W	GO:0008017
YGR116W	GO:0031491
YGR116W	GO:0042393
YGR119C	GO:0005198
YGR123C	GO:0004722
YGR128C	GO:0030515
YGR129W	GO:0000384
YGR129W	GO:0000386
YGR133W	GO:0004842
YGR140W	GO:0008301
YGR148C	GO:0003723
YGR148C	GO:0003735
YGR156W	GO:0003723
YGR159C	GO:0003697
YGR161C-D	GO:0003723
YGR161C-D	GO:0003887
YGR161C-D	GO:0004540
YGR161C-D	GO:0008233
YGR161W-B	GO:0003723
YGR161W-B	GO:0003887
YGR161W-B	GO:0004540
YGR161W-B	GO:0008233
YGR162W	GO:0003743
YGR163W	GO:0005525
YGR165W	GO:0003735
YGR173W	GO:0005525
YGR181W	GO:0008565
YGR188C	GO:0004672
YGR188C	GO:0005515
YGR193C	GO:0005198
YGR206W	GO:0043130
YGR211W	GO:0005515
YGR215W	GO:0003735
YGR218W	GO:0008565
YGR220C	GO:0003735
YGR222W	GO:0003723
YGR222W	GO:0045182
YGR223C	GO:0035091
YGR225W	GO:0008047
YGR239C	GO:0005515
YGR246C	GO:0003677
YGR249W	GO:0003677
YGR250C	GO:0003723
YGR252W	GO:0003713
YGR257C	GO:0005215
YGR270W	GO:0003682
YGR270W	GO:0042393
YGR271W	GO:0003724
YGR274C	GO:0001075
YGR274C	GO:0003682
YGR274C	GO:0017025
YGR274C	GO:0032947
YGR283C	GO:0008757
YGR296W	GO:0003678
YHL001W	GO:0003723
YHL002W	GO:0043130
YHL008C	GO:0005215
YHL010C	GO:0043130
YHL014C	GO:0005525
YHL019C	GO:0030276
YHL020C	GO:0003714
YHL024W	GO:0003723
YHL027W	GO:0001078
YHL027W	GO:0043565
YHL030W	GO:0032947
YHL031C	GO:0005484
YHL033C	GO:0003735
YHL038C	GO:0003723
YHR001W	GO:0008289
YHR005C	GO:0003924
YHR005C-A	GO:0008565
YHR005C-A	GO:0051082
YHR012W	GO:0008565
YHR015W	GO:0003723
YHR016C	GO:0051015
YHR026W	GO:0046961
YHR027C	GO:0030674
YHR031C	GO:0003678
YHR039C-A	GO:0046961
YHR041C	GO:0001135
YHR052W	GO:0030674
YHR056C	GO:0008094
YHR056C	GO:0043565
YHR060W	GO:0051082
YHR061C	GO:0005100
YHR062C	GO:0000171
YHR064C	GO:0051082
YHR065C	GO:0004004
YHR065C	GO:0008186
YHR071W	GO:0016538
YHR072W-A	GO:0003723
YHR073W	GO:0008289
YHR075C	GO:0003735
YHR076W	GO:0004722
YHR079C	GO:0042803
YHR079C	GO:0051082
YHR081W	GO:0003690
YHR084W	GO:0043565
YHR086W	GO:0003729
YHR090C	GO:0004402
YHR090C	GO:0035064
YHR092C	GO:0005353
YHR092C	GO:0005355
YHR092C	GO:0015578
YHR094C	GO:0005353
YHR094C	GO:0005355
YHR094C	GO:0015578
YHR096C	GO:0005353
YHR096C	GO:0005355
YHR096C	GO:0015578
YHR098C	GO:0005048
YHR099W	GO:0004402
YHR105W	GO:0032266
YHR107C	GO:0003924
YHR107C	GO:0005198
YHR107C	GO:0032947
YHR108W	GO:0043130
YHR115C	GO:0004842
YHR117W	GO:0008565
YHR118C	GO:0003688
YHR119W	GO:0003723
YHR120W	GO:0003684
YHR120W	GO:0008094
YHR121W	GO:0003723
YHR124W	GO:0043565
YHR129C	GO:0005200
YHR133C	GO:0051082
YHR135C	GO:0004674
YHR142W	GO:0051082
YHR143W-A	GO:0003968
YHR147C	GO:0003735
YHR148W	GO:0030515
YHR156C	GO:0005515
YHR160C	GO:0005515
YHR161C	GO:0030276
YHR165C	GO:0000386
YHR166C	GO:0004842
YHR168W	GO:0003924
YHR168W	GO:0043022
YHR169W	GO:0004004
YHR169W	GO:0016887
YHR172W	GO:0005200
YHR178W	GO:0003700
YHR178W	GO:0043565
YHR186C	GO:0043130
YHR193C	GO:0032266
YHR193C	GO:0051082
YHR195W	GO:0005515
YHR196W	GO:0030515
YHR200W	GO:0005198
YHR203C	GO:0003735
YHR206W	GO:0043565
YHR207C	GO:0008757
YHR209W	GO:0003729
YHR209W	GO:0008757
YHR214C-B	GO:0003887
YHR214C-B	GO:0004540
YHR214C-B	GO:0008233
YHR216W	GO:0003682
YIL004C	GO:0005484
YIL005W	GO:0051082
YIL005W	GO:0051087
YIL006W	GO:0005215
YIL009C-A	GO:0003924
YIL009C-A	GO:0042162
YIL018W	GO:0003735
YIL021W	GO:0003968
YIL022W	GO:0030674
YIL022W	GO:0051087
YIL026C	GO:0003682
YIL030C	GO:0004842
YIL034C	GO:0051015
YIL038C	GO:0004842
YIL042C	GO:0004672
YIL045W	GO:0008599
YIL046W	GO:0043130
YIL050W	GO:0016538
YIL052C	GO:0003735
YIL061C	GO:0003729
YIL062C	GO:0003729
YIL062C	GO:0005198
YIL068C	GO:0042803
YIL075C	GO:0030674
YIL095W	GO:0004674
YIL096C	GO:0008757
YIL097W	GO:0004842
YIL101C	GO:0003700
YIL101C	GO:0043565
YIL104C	GO:0051082
YIL105C	GO:0005546
YIL105C	GO:0035091
YIL109C	GO:0005048
YIL110W	GO:0008757
YIL115C	GO:0005198
YIL118W	GO:0003924
YIL126W	GO:0008094
YIL126W	GO:0016887
YIL130W	GO:0043565
YIL131C	GO:0000978
YIL131C	GO:0001077
YIL131C	GO:0001078
YIL131C	GO:0003690
YIL131C	GO:0008134
YIL139C	GO:0003887
YIL142W	GO:0051082
YIL143C	GO:0000990
YIL144W	GO:0005200
YIL148W	GO:0003735
YIL150C	GO:0003688
YIL150C	GO:0003690
YIL150C	GO:0003697
YIL150C	GO:0005515
YIL154C	GO:0003713
YIL156W	GO:0004843
YIL160C	GO:0003729
YIL166C	GO:0005215
YIL173W	GO:0005048
YIR004W	GO:0051087
YIR005W	GO:0000384
YIR006C	GO:0030674
YIR008C	GO:0003697
YIR017C	GO:0001077
YIR017C	GO:0001102
YIR018W	GO:0000981
YIR021W	GO:0003723
YIR022W	GO:0008233
YIR023W	GO:0000978
YIR023W	GO:0001135
YIR034C	GO:0003729
YJL025W	GO:0017025
YJL033W	GO:0004004
YJL033W	GO:0008186
YJL034W	GO:0016887
YJL034W	GO:0051082
YJL036W	GO:0032266
YJL041W	GO:0005198
YJL041W	GO:0005543
YJL042W	GO:0005200
YJL047C	GO:0004842
YJL053W	GO:0008565
YJL054W	GO:0015266
YJL056C	GO:0000981
YJL056C	GO:0008270
YJL074C	GO:0016887
YJL080C	GO:0003723
YJL081C	GO:0003682
YJL081C	GO:0004402
YJL084C	GO:0030674
YJL085W	GO:0005546
YJL089W	GO:0000978
YJL089W	GO:0001077
YJL089W	GO:0043565
YJL090C	GO:0005515
YJL092W	GO:0003678
YJL096W	GO:0003735
YJL098W	GO:0004722
YJL109C	GO:0030515
YJL110C	GO:0000981
YJL110C	GO:0043565
YJL111W	GO:0051082
YJL112W	GO:0043130
YJL115W	GO:0042393
YJL117W	GO:0051082
YJL124C	GO:0003723
YJL138C	GO:0004004
YJL139C	GO:0000030
YJL140W	GO:0003697
YJL140W	GO:0003968
YJL141C	GO:0004672
YJL143W	GO:0015266
YJL149W	GO:0004842
YJL149W	GO:0030674
YJL154C	GO:0008565
YJL159W	GO:0016887
YJL173C	GO:0003690
YJL173C	GO:0043565
YJL178C	GO:0032266
YJL179W	GO:0051082
YJL194W	GO:0003682
YJL194W	GO:0003688
YJL194W	GO:0003924
YJL194W	GO:0005515
YJL194W	GO:0005524
YJL194W	GO:0005525
YJL194W	GO:0016887
YJL197W	GO:0004843
YJL208C	GO:0004540
YJL209W	GO:0003729
YJL210W	GO:0004842
YJL210W	GO:0005515
YJL214W	GO:0005353
YJL214W	GO:0005355
YJL214W	GO:0015578
YJL219W	GO:0005353
YJL219W	GO:0005355
YJL219W	GO:0015578
YJL222W	GO:0005048
YJR001W	GO:0005215
YJR007W	GO:0003743
YJR014W	GO:0003723
YJR017C	GO:0000993
YJR022W	GO:0003723
YJR027W	GO:0004540
YJR028W	GO:0003723
YJR029W	GO:0004540
YJR029W	GO:0008233
YJR032W	GO:0051082
YJR035W	GO:0008094
YJR042W	GO:0005198
YJR043C	GO:0003887
YJR045C	GO:0016887
YJR045C	GO:0030234
YJR047C	GO:0043022
YJR050W	GO:0000384
YJR050W	GO:0000386
YJR052W	GO:0003684
YJR052W	GO:0004842
YJR052W	GO:0008094
YJR059W	GO:0004672
YJR060W	GO:0000978
YJR060W	GO:0001076
YJR060W	GO:0001077
YJR060W	GO:0001078
YJR060W	GO:0001102
YJR060W	GO:0001103
YJR060W	GO:0043565
YJR066W	GO:0004672
YJR066W	GO:0005515
YJR072C	GO:0003924
YJR072C	GO:0016887
YJR076C	GO:0005198
YJR082C	GO:0004402
YJR090C	GO:0004842
YJR090C	GO:0030674
YJR091C	GO:0003729
YJR092W	GO:0005525
YJR093C	GO:0003723
YJR093C	GO:0030674
YJR099W	GO:0004843
YJR101W	GO:0003735
YJR102C	GO:0005198
YJR104C	GO:0008270
YJR110W	GO:0003729
YJR113C	GO:0003735
YJR121W	GO:0016887
YJR121W	GO:0046961
YJR125C	GO:0005515
YJR125C	GO:0032266
YJR127C	GO:0003700
YJR127C	GO:0043565
YJR135W-A	GO:0008565
YJR140C	GO:0003677
YJR140C	GO:0003714
YJR140C	GO:0031491
YJR158W	GO:0005353
YJR158W	GO:0005355
YJR158W	GO:0015578
YKL003C	GO:0003735
YKL006C-A	GO:0005484
YKL007W	GO:0051015
YKL010C	GO:0004842
YKL012W	GO:0003723
YKL013C	GO:0005198
YKL015W	GO:0000978
YKL015W	GO:0001077
YKL015W	GO:0043565
YKL016C	GO:0016887
YKL016C	GO:0046933
YKL016C	GO:0046961
YKL020C	GO:0003677
YKL022C	GO:0004842
YKL028W	GO:0000993
YKL028W	GO:0003697
YKL034W	GO:0004842
YKL038W	GO:0000978
YKL038W	GO:0001077
YKL038W	GO:0003677
YKL038W	GO:0043565
YKL042W	GO:0005200
YKL043W	GO:0043565
YKL045W	GO:0003697
YKL048C	GO:0004674
YKL049C	GO:0043565
YKL052C	GO:0005200
YKL052C	GO:0008017
YKL057C	GO:0005198
YKL058W	GO:0017025
YKL059C	GO:0003723
YKL062W	GO:0043565
YKL068W	GO:0005198
YKL073W	GO:0051082
YKL078W	GO:0003724
YKL080W	GO:0046961
YKL085W	GO:0003729
YKL090W	GO:0043130
YKL095W	GO:0000384
YKL108W	GO:0003688
YKL108W	GO:0003697
YKL109W	GO:0001076
YKL109W	GO:0001077
YKL109W	GO:0001102
YKL110C	GO:0003682
YKL112W	GO:0000978
YKL112W	GO:0001077
YKL112W	GO:0003688
YKL112W	GO:0043565
YKL117W	GO:0051087
YKL122C	GO:0005048
YKL126W	GO:0004674
YKL130C	GO:0003729
YKL135C	GO:0030276
YKL138C	GO:0003735
YKL145W	GO:0016887
YKL146W	GO:0005215
YKL154W	GO:0003924
YKL155C	GO:0003735
YKL155C	GO:0008757
YKL160W	GO:0000993
YKL161C	GO:0004672
YKL167C	GO:0003735
YKL168C	GO:0004672
YKL171W	GO:0004672
YKL173W	GO:0003924
YKL173W	GO:0005525
YKL176C	GO:0008565
YKL180W	GO:0003735
YKL185W	GO:0001078
YKL186C	GO:0005515
YKL193C	GO:0008599
YKL193C	GO:0030234
YKL196C	GO:0005484
YKL197C	GO:0016887
YKL198C	GO:0004672
YKL203C	GO:0005515
YKL213C	GO:0043130
YKL214C	GO:0003723
YKL221W	GO:0005215
YKL222C	GO:0043565
YKR001C	GO:0003924
YKR006C	GO:0003735
YKR008W	GO:0008094
YKR014C	GO:0003924
YKR020W	GO:0005515
YKR024C	GO:0004004
YKR026C	GO:0003743
YKR026C	GO:0005085
YKR026C	GO:0030234
YKR029C	GO:0035064
YKR031C	GO:0032266
YKR034W	GO:0000981
YKR034W	GO:0043565
YKR037C	GO:0005200
YKR037C	GO:0008017
YKR048C	GO:0042393
YKR055W	GO:0003924
YKR062W	GO:0000993
YKR062W	GO:0003697
YKR078W	GO:0032266
YKR082W	GO:0005198
YKR083C	GO:0005200
YKR083C	GO:0008017
YKR084C	GO:0043022
YKR085C	GO:0003735
YKR086W	GO:0000386
YKR086W	GO:0008186
YKR099W	GO:0000981
YKR099W	GO:0001135
YKR099W	GO:0043565
YKR101W	GO:0003682
YKR101W	GO:0043565
YLL001W	GO:0042803
YLL004W	GO:0003682
YLL004W	GO:0003688
YLL008W	GO:0004004
YLL013C	GO:0003729
YLL018C	GO:0003723
YLL022C	GO:0042393
YLL024C	GO:0005524
YLL024C	GO:0016887
YLL024C	GO:0051082
YLL026W	GO:0005524
YLL026W	GO:0051082
YLL026W	GO:0051087
YLL034C	GO:0016887
YLL036C	GO:0000384
YLL038C	GO:0030276
YLL043W	GO:0005215
YLL046C	GO:0003723
YLL050C	GO:0051015
YLL054C	GO:0000981
YLL054C	GO:0043565
YLR002C	GO:0003682
YLR004C	GO:0005215
YLR005W	GO:0000990
YLR006C	GO:0042803
YLR008C	GO:0051082
YLR011W	GO:0008134
YLR014C	GO:0000981
YLR014C	GO:0008270
YLR014C	GO:0043565
YLR017W	GO:0003729
YLR025W	GO:0005515
YLR026C	GO:0005484
YLR032W	GO:0008094
YLR035C	GO:0016887
YLR039C	GO:0005085
YLR045C	GO:0005200
YLR045C	GO:0008017
YLR055C	GO:0017025
YLR063W	GO:0008757
YLR067C	GO:0045182
YLR071C	GO:0001103
YLR078C	GO:0005484
YLR081W	GO:0005355
YLR085C	GO:0031491
YLR086W	GO:0003682
YLR086W	GO:0016887
YLR090W	GO:0051087
YLR093C	GO:0005484
YLR095C	GO:0003677
YLR095C	GO:0005515
YLR095C	GO:0016887
YLR095C	GO:0031491
YLR096W	GO:0004674
YLR097C	GO:0004842
YLR097C	GO:0030674
YLR098C	GO:0003700
YLR098C	GO:0043565
YLR102C	GO:0004842
YLR103C	GO:0003682
YLR103C	GO:0003688
YLR115W	GO:0003723
YLR117C	GO:0000384
YLR117C	GO:0000386
YLR117C	GO:0003682
YLR117C	GO:0003688
YLR119W	GO:0005515
YLR127C	GO:0004842
YLR128W	GO:0043130
YLR129W	GO:0030515
YLR131C	GO:0043565
YLR136C	GO:0003729
YLR137W	GO:0008757
YLR145W	GO:0000171
YLR147C	GO:0003729
YLR148W	GO:0030674
YLR148W	GO:0035091
YLR150W	GO:0003677
YLR150W	GO:0042162
YLR170C	GO:0030276
YLR176C	GO:0000978
YLR176C	GO:0043565
YLR178C	GO:0005543
YLR178C	GO:0008289
YLR183C	GO:0003682
YLR185W	GO:0003735
YLR186W	GO:0003723
YLR186W	GO:0042803
YLR191W	GO:0030674
YLR203C	GO:0045182
YLR206W	GO:0030276
YLR207W	GO:0004842
YLR208W	GO:0005198
YLR210W	GO:0016538
YLR212C	GO:0005200
YLR216C	GO:0051082
YLR222C	GO:0030515
YLR223C	GO:0003700
YLR223C	GO:0003713
YLR224W	GO:0004842
YLR224W	GO:0030674
YLR226W	GO:0016538
YLR227C	GO:0005198
YLR228C	GO:0000978
YLR228C	GO:0001077
YLR228C	GO:0043565
YLR229C	GO:0003924
YLR233C	GO:0003697
YLR233C	GO:0003723
YLR233C	GO:0042162
YLR240W	GO:0004672
YLR243W	GO:0005048
YLR248W	GO:0004674
YLR249W	GO:0016887
YLR259C	GO:0003688
YLR259C	GO:0003697
YLR259C	GO:0016887
YLR259C	GO:0051082
YLR259C	GO:0051087
YLR262C	GO:0003924
YLR263W	GO:0005198
YLR264W	GO:0003735
YLR266C	GO:0000978
YLR266C	GO:0000981
YLR266C	GO:0043565
YLR268W	GO:0005484
YLR273C	GO:0008599
YLR274W	GO:0003682
YLR274W	GO:0003688
YLR274W	GO:0003697
YLR276C	GO:0004004
YLR277C	GO:0003723
YLR278C	GO:0043565
YLR285W	GO:0008757
YLR289W	GO:0003924
YLR289W	GO:0043022
YLR291C	GO:0005085
YLR291C	GO:0030234
YLR292C	GO:0008565
YLR293C	GO:0003924
YLR295C	GO:0016887
YLR295C	GO:0046933
YLR295C	GO:0046961
YLR298C	GO:0003729
YLR304C	GO:0003690
YLR304C	GO:0003697
YLR312W-A	GO:0003735
YLR314C	GO:0005198
YLR318W	GO:0042162
YLR321C	GO:0008094
YLR333C	GO:0003735
YLR335W	GO:0005198
YLR340W	GO:0003735
YLR344W	GO:0003723
YLR347C	GO:0008565
YLR355C	GO:0003690
YLR357W	GO:0008094
YLR368W	GO:0004842
YLR369W	GO:0051082
YLR371W	GO:0005546
YLR378C	GO:0005048
YLR383W	GO:0003684
YLR386W	GO:0030674
YLR388W	GO:0003735
YLR393W	GO:0051082
YLR396C	GO:0005524
YLR396C	GO:0035091
YLR397C	GO:0016887
YLR398C	GO:0003724
YLR399C	GO:0003682
YLR403W	GO:0003700
YLR403W	GO:0043565
YLR406C	GO:0003735
YLR410W-B	GO:0003723
YLR410W-B	GO:0004540
YLR410W-B	GO:0008233
YLR417W	GO:0043130
YLR418C	GO:0000993
YLR418C	GO:0001076
YLR418C	GO:0003682
YLR421C	GO:0043130
YLR423C	GO:0032947
YLR424W	GO:0003723
YLR424W	GO:0004004
YLR429W	GO:0008017
YLR429W	GO:0030674
YLR429W	GO:0051015
YLR430W	GO:0008094
YLR430W	GO:0008186
YLR438C-A	GO:0003723
YLR439W	GO:0003735
YLR442C	GO:0003682
YLR442C	GO:0003690
YLR442C	GO:0003697
YLR442C	GO:0031491
YLR442C	GO:0042803
YLR447C	GO:0046961
YLR448W	GO:0003723
YLR451W	GO:0001077
YLR451W	GO:0001078
YLR451W	GO:0043565
YLR453C	GO:0042162
YLR457C	GO:0008289
YLR466W	GO:0003678
YML001W	GO:0003924
YML007W	GO:0003700
YML009C	GO:0003735
YML010W	GO:0000993
YML013W	GO:0030674
YML015C	GO:0001075
YML015C	GO:0003682
YML016C	GO:0004722
YML027W	GO:0043565
YML028W	GO:0043022
YML028W	GO:0051082
YML029W	GO:0032947
YML041C	GO:0031491
YML043C	GO:0017025
YML048W	GO:0051082
YML051W	GO:0001102
YML055W	GO:0008233
YML061C	GO:0003678
YML062C	GO:0032947
YML064C	GO:0003924
YML064C	GO:0005515
YML065W	GO:0003682
YML065W	GO:0003688
YML065W	GO:0005524
YML065W	GO:0016887
YML069W	GO:0003682
YML069W	GO:0031491
YML069W	GO:0042393
YML072C	GO:0008289
YML081C-A	GO:0046933
YML081C-A	GO:0046961
YML085C	GO:0005200
YML088W	GO:0004842
YML088W	GO:0030674
YML095C	GO:0003697
YML097C	GO:0005085
YML097C	GO:0043130
YML098W	GO:0001075
YML100W	GO:0030234
YML102W	GO:0042393
YML103C	GO:0005198
YML104C	GO:0005200
YML104C	GO:0032266
YML114C	GO:0001075
YML121W	GO:0005525
YML124C	GO:0005200
YML127W	GO:0003682
YML127W	GO:0008094
YMR001C	GO:0004672
YMR004W	GO:0032266
YMR005W	GO:0001075
YMR005W	GO:0001102
YMR005W	GO:0003682
YMR011W	GO:0005353
YMR011W	GO:0005355
YMR011W	GO:0015578
YMR017W	GO:0005484
YMR019W	GO:0003677
YMR019W	GO:0043565
YMR021C	GO:0001077
YMR024W	GO:0003735
YMR026C	GO:0004842
YMR026C	GO:0005515
YMR033W	GO:0008094
YMR038C	GO:0008270
YMR043W	GO:0000978
YMR043W	GO:0001077
YMR043W	GO:0001078
YMR043W	GO:0001102
YMR043W	GO:0001103
YMR043W	GO:0003688
YMR043W	GO:0043565
YMR044W	GO:0003677
YMR044W	GO:0016887
YMR044W	GO:0031491
YMR045C	GO:0004540
YMR047C	GO:0005198
YMR054W	GO:0046961
YMR061W	GO:0003723
YMR069W	GO:0004402
YMR072W	GO:0008301
YMR076C	GO:0005198
YMR077C	GO:0005515
YMR080C	GO:0004004
YMR080C	GO:0008186
YMR089C	GO:0005515
YMR089C	GO:0016887
YMR091C	GO:0008094
YMR093W	GO:0030515
YMR094W	GO:0008301
YMR096W	GO:0005515
YMR097C	GO:0003924
YMR097C	GO:0005525
YMR106C	GO:0003684
YMR106C	GO:0003723
YMR106C	GO:0042162
YMR117C	GO:0005200
YMR119W	GO:0004842
YMR125W	GO:0003729
YMR127C	GO:0004402
YMR128W	GO:0003724
YMR129W	GO:0043495
YMR137C	GO:0003684
YMR138W	GO:0005525
YMR142C	GO:0003735
YMR153W	GO:0003697
YMR153W	GO:0005198
YMR153W	GO:0005543
YMR159C	GO:0030674
YMR163C	GO:0043495
YMR167W	GO:0003690
YMR167W	GO:0003697
YMR167W	GO:0005524
YMR167W	GO:0016887
YMR168C	GO:0008301
YMR168C	GO:0043565
YMR172W	GO:0000981
YMR172W	GO:0001075
YMR173W	GO:0003924
YMR173W	GO:0016887
YMR182C	GO:0043565
YMR183C	GO:0005484
YMR186W	GO:0016887
YMR186W	GO:0051082
YMR192W	GO:0005515
YMR197C	GO:0005484
YMR199W	GO:0016538
YMR200W	GO:0051082
YMR201C	GO:0003684
YMR201C	GO:0008270
YMR203W	GO:0015266
YMR205C	GO:0003729
YMR209C	GO:0008757
YMR213W	GO:0000384
YMR214W	GO:0051087
YMR223W	GO:0004843
YMR223W	GO:0032947
YMR224C	GO:0032947
YMR224C	GO:0042162
YMR225C	GO:0003735
YMR227C	GO:0001075
YMR231W	GO:0035091
YMR236W	GO:0001075
YMR236W	GO:0003682
YMR236W	GO:0032947
YMR241W	GO:0003677
YMR247C	GO:0004842
YMR247C	GO:0043022
YMR257C	GO:0045182
YMR260C	GO:0003743
YMR261C	GO:0030234
YMR270C	GO:0017025
YMR276W	GO:0030674
YMR277W	GO:0004722
YMR280C	GO:0000978
YMR280C	GO:0001077
YMR280C	GO:0043565
YMR284W	GO:0003684
YMR284W	GO:0003723
YMR288W	GO:0003729
YMR290C	GO:0004004
YMR290C	GO:0008186
YMR294W	GO:0005200
YMR304W	GO:0004843
YMR308C	GO:0008565
YMR309C	GO:0003743
YMR310C	GO:0008757
YMR311C	GO:0008047
YNL001W	GO:0043022
YNL004W	GO:0003723
YNL005C	GO:0003735
YNL006W	GO:0005515
YNL008C	GO:0004842
YNL016W	GO:0003729
YNL020C	GO:0004674
YNL021W	GO:0003682
YNL024C	GO:0008757
YNL025C	GO:0016538
YNL027W	GO:0001077
YNL027W	GO:0043565
YNL030W	GO:0003677
YNL047C	GO:0035091
YNL049C	GO:0005048
YNL061W	GO:0008757
YNL063W	GO:0008757
YNL064C	GO:0051082
YNL068C	GO:0000978
YNL068C	GO:0001076
YNL068C	GO:0003690
YNL068C	GO:0008134
YNL070W	GO:0015266
YNL075W	GO:0030515
YNL082W	GO:0003690
YNL082W	GO:0003697
YNL082W	GO:0016887
YNL084C	GO:0030674
YNL088W	GO:0008094
YNL090W	GO:0003924
YNL092W	GO:0008757
YNL093W	GO:0003924
YNL097C	GO:0035064
YNL098C	GO:0003924
YNL098C	GO:0005525
YNL101W	GO:0005215
YNL112W	GO:0003724
YNL113W	GO:0003899
YNL116W	GO:0004842
YNL118C	GO:0003729
YNL121C	GO:0015266
YNL124W	GO:0003723
YNL125C	GO:0005215
YNL126W	GO:0005200
YNL131W	GO:0015266
YNL137C	GO:0003735
YNL139C	GO:0003677
YNL147W	GO:0003723
YNL148C	GO:0008017
YNL151C	GO:0003899
YNL152W	GO:0005543
YNL158W	GO:0000030
YNL161W	GO:0004674
YNL167C	GO:0000978
YNL167C	GO:0001077
YNL167C	GO:0001078
YNL167C	GO:0001103
YNL172W	GO:0004842
YNL175C	GO:0003723
YNL178W	GO:0003735
YNL180C	GO:0003924
YNL183C	GO:0004674
YNL186W	GO:0004843
YNL188W	GO:0005515
YNL189W	GO:0008565
YNL191W	GO:0008233
YNL199C	GO:0001076
YNL199C	GO:0001102
YNL201C	GO:0004722
YNL206C	GO:0003690
YNL206C	GO:0042393
YNL207W	GO:0004672
YNL210W	GO:0003729
YNL214W	GO:0005515
YNL216W	GO:0003700
YNL216W	GO:0008301
YNL216W	GO:0042162
YNL216W	GO:0043565
YNL218W	GO:0008047
YNL218W	GO:0043130
YNL219C	GO:0000030
YNL220W	GO:0003688
YNL221C	GO:0000171
YNL222W	GO:0003723
YNL225C	GO:0005200
YNL229C	GO:0003714
YNL230C	GO:0004842
YNL233W	GO:0005515
YNL236W	GO:0001102
YNL243W	GO:0030674
YNL246W	GO:0042393
YNL250W	GO:0003690
YNL250W	GO:0016887
YNL250W	GO:0042162
YNL251C	GO:0003723
YNL252C	GO:0003735
YNL255C	GO:0003697
YNL255C	GO:0003729
YNL255C	GO:0045182
YNL261W	GO:0003688
YNL261W	GO:0005524
YNL262W	GO:0003690
YNL262W	GO:0003887
YNL272C	GO:0005085
YNL281W	GO:0051087
YNL282W	GO:0000171
YNL284C-B	GO:0004540
YNL284C-B	GO:0008233
YNL286W	GO:0003723
YNL289W	GO:0016538
YNL290W	GO:0016887
YNL301C	GO:0003735
YNL304W	GO:0003924
YNL309W	GO:0008134
YNL311C	GO:0004842
YNL311C	GO:0030674
YNL312W	GO:0003690
YNL312W	GO:0003697
YNL312W	GO:0043565
YNL314W	GO:0003700
YNL314W	GO:0043565
YNL315C	GO:0051082
YNL317W	GO:0003723
YNL328C	GO:0008565
YNL329C	GO:0016887
YNL330C	GO:0003713
YNL330C	GO:0003714
YNL333W	GO:0005515
YNL339C	GO:0003678
YNR006W	GO:0032266
YNR006W	GO:0043130
YNR010W	GO:0005198
YNR011C	GO:0008186
YNR017W	GO:0015266
YNR022C	GO:0003735
YNR032W	GO:0004722
YNR035C	GO:0005198
YNR045W	GO:0045182
YNR046W	GO:0008270
YNR053C	GO:0003924
YNR063W	GO:0043565
YNR072W	GO:0005353
YNR072W	GO:0005355
YNR072W	GO:0015578
YOL001W	GO:0016538
YOL002C	GO:0005515
YOL004W	GO:0003713
YOL004W	GO:0003714
YOL005C	GO:0003899
YOL005C	GO:0003968
YOL010W	GO:0008047
YOL012C	GO:0003682
YOL013C	GO:0004842
YOL034W	GO:0003684
YOL034W	GO:0003697
YOL034W	GO:0016887
YOL039W	GO:0003735
YOL041C	GO:0003723
YOL044W	GO:0043495
YOL045W	GO:0004674
YOL051W	GO:0001102
YOL051W	GO:0001135
YOL054W	GO:0004842
YOL067C	GO:0000981
YOL069W	GO:0005200
YOL072W	GO:0003690
YOL072W	GO:0003723
YOL078W	GO:0005546
YOL082W	GO:0030674
YOL083W	GO:0030674
YOL087C	GO:0043130
YOL089C	GO:0043565
YOL090W	GO:0003684
YOL090W	GO:0005524
YOL090W	GO:0008094
YOL090W	GO:0016887
YOL091W	GO:0005198
YOL103W-B	GO:0003887
YOL103W-B	GO:0004540
YOL103W-B	GO:0008233
YOL104C	GO:0042162
YOL108C	GO:0001077
YOL108C	GO:0003677
YOL113W	GO:0004674
YOL116W	GO:0043565
YOL123W	GO:0003729
YOL124C	GO:0003723
YOL124C	GO:0008757
YOL127W	GO:0003735
YOL133W	GO:0004842
YOL139C	GO:0003743
YOL139C	GO:0032266
YOL142W	GO:0003723
YOL145C	GO:0000993
YOL145C	GO:0001076
YOL149W	GO:0003729
YOL149W	GO:0008047
YOL156W	GO:0005353
YOL156W	GO:0005355
YOL156W	GO:0015578
YOR003W	GO:0008233
YOR014W	GO:0004722
YOR020C	GO:0051082
YOR020C	GO:0051087
YOR023C	GO:0004402
YOR025W	GO:0003677
YOR026W	GO:0043130
YOR027W	GO:0003729
YOR028C	GO:0043565
YOR032C	GO:0003700
YOR036W	GO:0005484
YOR038C	GO:0003677
YOR038C	GO:0003714
YOR038C	GO:0031491
YOR042W	GO:0043130
YOR045W	GO:0015266
YOR046C	GO:0003724
YOR046C	GO:0008186
YOR057W	GO:0030674
YOR057W	GO:0051087
YOR058C	GO:0008017
YOR061W	GO:0004674
YOR063W	GO:0003735
YOR064C	GO:0004402
YOR064C	GO:0035064
YOR069W	GO:0008565
YOR069W	GO:0032266
YOR075W	GO:0005484
YOR076C	GO:0030674
YOR078W	GO:0030515
YOR080W	GO:0003688
YOR080W	GO:0004842
YOR083W	GO:0001135
YOR089C	GO:0003924
YOR092W	GO:0016887
YOR098C	GO:0005198
YOR101W	GO:0003924
YOR106W	GO:0005484
YOR106W	GO:0042803
YOR110W	GO:0008301
YOR113W	GO:0000978
YOR113W	GO:0001077
YOR113W	GO:0043565
YOR117W	GO:0016887
YOR119C	GO:0004672
YOR120W	GO:0003729
YOR122C	GO:0005546
YOR123C	GO:0001076
YOR123C	GO:0003723
YOR124C	GO:0004843
YOR127W	GO:0005100
YOR132W	GO:0008565
YOR132W	GO:0032266
YOR134W	GO:0005100
YOR138C	GO:0005515
YOR140W	GO:0000978
YOR140W	GO:0001103
YOR140W	GO:0043565
YOR141C	GO:0003729
YOR142W-A	GO:0003723
YOR144C	GO:0003682
YOR145C	GO:0051082
YOR150W	GO:0003735
YOR151C	GO:0003968
YOR158W	GO:0003735
YOR162C	GO:0000978
YOR162C	GO:0000981
[truncated: 242 more rows]
