# Supplementary material for: An efficient method for protein function annotation based on multilayer protein networks
Source: Hum Genomics. 2016 Sep 27;10:33. doi: 10.1186/s40246-016-0087-x (PMC5039885; doi:10.1186/s40246-016-0087-x)
Supplement: Additional file 1: — Supplementary Data are available, including Complexes.txt: The CYC2008 dataset, which consists of 408 protein complexes involving 1492 proteins in the yeast PPI network. DIP141001.txt: The DIP dataset, updated to Oct.1, 2014, consists of 5017 proteins and 23115 interactions among the proteins. Domain.txt: The domain data derived from Pfam database, including 1107 different types of domains among 3056 proteins. FP-MPN.exe: The FP-MPN algorithm. FPMPN.txt: The predicted results by FP-MPN. GO_C.txt, GO_F.txt and GO_P.txt: Represents cellular component (CC), molecular function (MF) and biological process (BP), respectively. (ZIP 437 kb) [file 40246_2016_87_MOESM1_ESM.zip › GO_P.txt]

Q0045	GO:0006123
Q0080	GO:0015986
Q0085	GO:0015986
Q0105	GO:0009060
Q0130	GO:0015986
Q0140	GO:0032543
Q0250	GO:0006123
Q0250	GO:0009060
Q0275	GO:0006123
Q0275	GO:0009060
YAL002W	GO:0006623
YAL002W	GO:0032511
YAL003W	GO:0006414
YAL005C	GO:0006457
YAL005C	GO:0042026
YAL007C	GO:0006888
YAL009W	GO:0007126
YAL009W	GO:0030437
YAL010C	GO:0007005
YAL011W	GO:0006338
YAL011W	GO:0043486
YAL013W	GO:0000122
YAL013W	GO:0006357
YAL013W	GO:0016575
YAL013W	GO:0030174
YAL013W	GO:0031939
YAL013W	GO:0061186
YAL013W	GO:0061408
YAL015C	GO:0006281
YAL015C	GO:0006284
YAL015C	GO:0034599
YAL016W	GO:0006470
YAL016W	GO:0007015
YAL016W	GO:0007094
YAL016W	GO:0007117
YAL017W	GO:0006468
YAL019W	GO:0000183
YAL019W	GO:0006348
YAL019W	GO:0030466
YAL019W	GO:0051276
YAL020C	GO:0002098
YAL020C	GO:0007117
YAL021C	GO:0000288
YAL021C	GO:0006260
YAL021C	GO:0006357
YAL021C	GO:0006368
YAL021C	GO:0032968
YAL022C	GO:0055085
YAL024C	GO:0007096
YAL024C	GO:0016192
YAL025C	GO:0000463
YAL025C	GO:0000466
YAL025C	GO:0042273
YAL026C	GO:0000028
YAL026C	GO:0006886
YAL026C	GO:0006897
YAL028W	GO:0006950
YAL029C	GO:0008298
YAL030W	GO:0006887
YAL030W	GO:0006893
YAL030W	GO:0006897
YAL030W	GO:0006906
YAL031C	GO:0007059
YAL033W	GO:0006379
YAL034W-A	GO:0007059
YAL035W	GO:0006446
YAL040C	GO:0000079
YAL040C	GO:0000082
YAL040C	GO:0007033
YAL040C	GO:0008361
YAL040C	GO:0042144
YAL041W	GO:0007096
YAL041W	GO:0007264
YAL041W	GO:0030010
YAL042W	GO:0006888
YAL043C	GO:0006378
YAL043C	GO:0006379
YAL043C	GO:0030847
YAL047C	GO:0000070
YAL047C	GO:0007020
YAL047C	GO:0030473
YAL048C	GO:0000001
YAL051W	GO:0045944
YAL053W	GO:0006457
YAL053W	GO:0009272
YAL053W	GO:0055085
YAL054C	GO:0016573
YAL056W	GO:0001403
YAL056W	GO:0007124
YAL056W	GO:0007165
YAL056W	GO:0030437
YAL056W	GO:0045944
YAL058W	GO:0006457
YAL058W	GO:0030433
YAL059W	GO:0000055
YAL059W	GO:0031505
YAL062W	GO:0006537
YAL067C	GO:0006810
YAL068C	GO:0030437
YAL068C	GO:0045944
YAR002C-A	GO:0006888
YAR002W	GO:0000973
YAR002W	GO:0006302
YAR002W	GO:0006607
YAR002W	GO:0006611
YAR002W	GO:0006913
YAR002W	GO:0008298
YAR002W	GO:0016973
YAR003W	GO:0000723
YAR003W	GO:0006348
YAR003W	GO:0006355
YAR003W	GO:0051568
YAR007C	GO:0000722
YAR007C	GO:0000724
YAR007C	GO:0006260
YAR007C	GO:0006281
YAR007C	GO:0006289
YAR007C	GO:0006312
YAR007C	GO:0007004
YAR007C	GO:0007131
YAR007C	GO:0016567
YAR009C	GO:0032197
YAR010C	GO:0032197
YAR014C	GO:0006355
YAR014C	GO:0032880
YAR018C	GO:0007059
YAR019C	GO:0000910
YAR019C	GO:0006468
YAR019C	GO:0007096
YAR031W	GO:0016050
YAR033W	GO:0016050
YAR042W	GO:0006887
YAR042W	GO:0006897
YAR042W	GO:0030011
YBL001C	GO:0031505
YBL002W	GO:0006333
YBL003C	GO:0006333
YBL004W	GO:0000447
YBL004W	GO:0000472
YBL004W	GO:0000480
YBL005W	GO:0045944
YBL005W-A	GO:0032197
YBL005W-B	GO:0032197
YBL006C	GO:0000032
YBL006C	GO:0006337
YBL006C	GO:0006368
YBL006C	GO:0043044
YBL007C	GO:0000147
YBL007C	GO:0031505
YBL008W	GO:0006357
YBL008W	GO:0006368
YBL009W	GO:0006468
YBL009W	GO:0007126
YBL011W	GO:0008654
YBL013W	GO:0006413
YBL014C	GO:0042790
YBL016W	GO:0000750
YBL016W	GO:0001403
YBL017C	GO:0006623
YBL017C	GO:0007034
YBL018C	GO:0006364
YBL018C	GO:0006379
YBL019W	GO:0006284
YBL022C	GO:0007005
YBL022C	GO:0034599
YBL023C	GO:0000084
YBL023C	GO:0000727
YBL023C	GO:0006267
YBL024W	GO:0030488
YBL025W	GO:0042790
YBL026W	GO:0000398
YBL026W	GO:0000956
YBL030C	GO:0006915
YBL030C	GO:0009060
YBL030C	GO:0055085
YBL032W	GO:0007004
YBL032W	GO:0008298
YBL034C	GO:0007020
YBL035C	GO:0006270
YBL035C	GO:0006273
YBL038W	GO:0032543
YBL039C	GO:0008654
YBL040C	GO:0006888
YBL041W	GO:0010499
YBL041W	GO:0043161
YBL042C	GO:0055085
YBL043W	GO:0031505
YBL045C	GO:0009060
YBL046W	GO:0006470
YBL047C	GO:0030968
YBL050W	GO:0042144
YBL051C	GO:0000077
YBL051C	GO:0000086
YBL052C	GO:0006348
YBL052C	GO:0030466
YBL054W	GO:0006357
YBL055C	GO:0034599
YBL056W	GO:0000079
YBL058W	GO:0000045
YBL058W	GO:0030433
YBL058W	GO:0030437
YBL058W	GO:0034727
YBL058W	GO:0043161
YBL060W	GO:0008104
YBL060W	GO:0051666
YBL061C	GO:0000910
YBL061C	GO:0006970
YBL061C	GO:0034221
YBL063W	GO:0000070
YBL064C	GO:0034599
YBL064C	GO:0045454
YBL068W	GO:0031505
YBL069W	GO:0006612
YBL071W-A	GO:0002098
YBL072C	GO:0000462
YBL072C	GO:0006414
YBL075C	GO:0006457
YBL075C	GO:0006950
YBL078C	GO:0000045
YBL078C	GO:0000422
YBL078C	GO:0006888
YBL078C	GO:0032258
YBL078C	GO:0034727
YBL079W	GO:0006406
YBL079W	GO:0006407
YBL079W	GO:0006409
YBL079W	GO:0006607
YBL079W	GO:0006609
YBL079W	GO:0006611
YBL079W	GO:0006612
YBL079W	GO:0006999
YBL079W	GO:0007059
YBL080C	GO:0032543
YBL082C	GO:0006486
YBL084C	GO:0016567
YBL084C	GO:0031145
YBL085W	GO:0007109
YBL085W	GO:0007118
YBL085W	GO:0007266
YBL085W	GO:0030010
YBL088C	GO:0000723
YBL088C	GO:0006302
YBL088C	GO:0006974
YBL090W	GO:0032543
YBL091C-A	GO:0006348
YBL091C-A	GO:0008654
YBL093C	GO:0000122
YBL093C	GO:0045944
YBL093C	GO:0051123
YBL097W	GO:0000070
YBL097W	GO:0007076
YBL099W	GO:0015986
YBL100W-A	GO:0032197
YBL100W-B	GO:0032197
YBL101C	GO:0031505
YBL102W	GO:0006895
YBL103C	GO:0000422
YBL103C	GO:0045944
YBL105C	GO:0007015
YBL105C	GO:0030242
YBL105C	GO:0031505
YBL106C	GO:0006887
YBL106C	GO:0006893
YBR002C	GO:0006486
YBR002C	GO:0006888
YBR004C	GO:0006506
YBR005W	GO:0016192
YBR005W	GO:0031505
YBR006W	GO:0034599
YBR008C	GO:0055085
YBR009C	GO:0006333
YBR010W	GO:0006333
YBR010W	GO:0007094
YBR012W-A	GO:0032197
YBR012W-B	GO:0032197
YBR014C	GO:0034599
YBR015C	GO:0006486
YBR017C	GO:0006606
YBR017C	GO:0006609
YBR021W	GO:0055085
YBR023C	GO:0000910
YBR023C	GO:0030476
YBR023C	GO:0034221
YBR026C	GO:0009060
YBR034C	GO:0006406
YBR034C	GO:0032968
YBR037C	GO:0006461
YBR038W	GO:0000910
YBR045C	GO:0030476
YBR046C	GO:0034599
YBR048W	GO:0000028
YBR048W	GO:0000462
YBR049C	GO:0006357
YBR050C	GO:0000122
YBR055C	GO:0000398
YBR058C	GO:0016579
YBR058C	GO:0043161
YBR058C-A	GO:0030148
YBR059C	GO:0030036
YBR060C	GO:0006267
YBR060C	GO:0006270
YBR060C	GO:0006348
YBR060C	GO:0030466
YBR060C	GO:0051568
YBR061C	GO:0030488
YBR065C	GO:0000398
YBR066C	GO:0000122
YBR066C	GO:0001403
YBR066C	GO:0007124
YBR067C	GO:0031505
YBR069C	GO:0055085
YBR072W	GO:0006457
YBR072W	GO:0006950
YBR073W	GO:0000727
YBR073W	GO:0007131
YBR076W	GO:0031505
YBR077C	GO:0007165
YBR078W	GO:0031505
YBR080C	GO:0000045
YBR080C	GO:0042144
YBR081C	GO:0000747
YBR081C	GO:0006461
YBR081C	GO:0016568
YBR081C	GO:0016573
YBR082C	GO:0000209
YBR082C	GO:0006513
YBR082C	GO:0043162
YBR083W	GO:0001300
YBR083W	GO:0001403
YBR083W	GO:0007124
YBR085W	GO:0055085
YBR086C	GO:0006970
YBR087W	GO:0006272
YBR087W	GO:0006298
YBR088C	GO:0000710
YBR088C	GO:0006272
YBR088C	GO:0006273
YBR088C	GO:0006284
YBR088C	GO:0006289
YBR088C	GO:0006298
YBR088C	GO:0006301
YBR088C	GO:0006348
YBR088C	GO:0007064
YBR088C	GO:0030466
YBR089C-A	GO:0006338
YBR089C-A	GO:0006366
YBR093C	GO:0008361
YBR094W	GO:0000956
YBR095C	GO:0000122
YBR095C	GO:0000747
YBR095C	GO:0001403
YBR095C	GO:0031939
YBR095C	GO:0061186
YBR097W	GO:0000011
YBR097W	GO:0006468
YBR097W	GO:0006623
YBR097W	GO:0016236
YBR097W	GO:0030242
YBR097W	GO:0045053
YBR097W	GO:0045324
YBR098W	GO:0006974
YBR098W	GO:0007131
YBR102C	GO:0006887
YBR103W	GO:0006355
YBR103W	GO:0016575
YBR103W	GO:0031939
YBR104W	GO:0055085
YBR105C	GO:0006623
YBR105C	GO:0007039
YBR105C	GO:0016192
YBR105C	GO:0043161
YBR107C	GO:0030437
YBR107C	GO:0034087
YBR108W	GO:0000147
YBR109C	GO:0000742
YBR109C	GO:0006607
YBR109C	GO:0042144
YBR110W	GO:0006487
YBR111W-A	GO:0000973
YBR111W-A	GO:0006368
YBR111W-A	GO:0016973
YBR111W-A	GO:0032880
YBR111W-A	GO:0045944
YBR111W-A	GO:0051568
YBR112C	GO:0006338
YBR114W	GO:0042787
YBR118W	GO:0006409
YBR119W	GO:0000398
YBR120C	GO:0070131
YBR122C	GO:0032543
YBR125C	GO:0006470
YBR126C	GO:0006950
YBR126C	GO:0044262
YBR127C	GO:0007035
YBR127C	GO:0055085
YBR128C	GO:0016236
YBR128C	GO:0030242
YBR128C	GO:0030433
YBR128C	GO:0032258
YBR128C	GO:0034727
YBR130C	GO:0008298
YBR131W	GO:0006623
YBR131W	GO:0007034
YBR132C	GO:0006970
YBR132C	GO:0055085
YBR133C	GO:0000086
YBR133C	GO:0051726
YBR135W	GO:0006338
YBR135W	GO:0006351
YBR135W	GO:0051726
YBR136W	GO:0000077
YBR136W	GO:0000722
YBR136W	GO:0000723
YBR136W	GO:0006260
YBR136W	GO:0006310
YBR136W	GO:0007131
YBR142W	GO:0000463
YBR142W	GO:0000466
YBR142W	GO:0042273
YBR143C	GO:0000910
YBR146W	GO:0032543
YBR149W	GO:0044262
YBR152W	GO:0000398
YBR154C	GO:0006360
YBR154C	GO:0006366
YBR154C	GO:0042797
YBR155W	GO:0006457
YBR156C	GO:0006468
YBR160W	GO:0006338
YBR161W	GO:0030148
YBR163W	GO:0000002
YBR164C	GO:0006623
YBR164C	GO:0016192
YBR165W	GO:0006611
YBR165W	GO:0016567
YBR167C	GO:0006364
YBR167C	GO:0006379
YBR168W	GO:0007031
YBR169C	GO:0006457
YBR169C	GO:0042026
YBR170C	GO:0030433
YBR171W	GO:0030447
YBR172C	GO:0006888
YBR173C	GO:0006511
YBR173C	GO:0006974
YBR173C	GO:0043248
YBR175W	GO:0000723
YBR175W	GO:0006348
YBR175W	GO:0051568
YBR177C	GO:0044255
YBR180W	GO:0030476
YBR180W	GO:0055085
YBR181C	GO:0000462
YBR181C	GO:0042274
YBR185C	GO:0070131
YBR188C	GO:0000398
YBR189W	GO:0000462
YBR192W	GO:0000002
YBR193C	GO:0000122
YBR193C	GO:0045944
YBR198C	GO:0006366
YBR198C	GO:0016568
YBR198C	GO:0016573
YBR198C	GO:0051123
YBR199W	GO:0006487
YBR200W	GO:0030010
YBR201W	GO:0030433
YBR202W	GO:0000084
YBR202W	GO:0000727
YBR202W	GO:0006267
YBR202W	GO:0006270
YBR202W	GO:0006348
YBR202W	GO:0006357
YBR202W	GO:0030466
YBR203W	GO:0007165
YBR207W	GO:0006897
YBR210W	GO:0006888
YBR210W	GO:0007120
YBR212W	GO:0007005
YBR214W	GO:0006897
YBR215W	GO:0006368
YBR216C	GO:0034599
YBR217W	GO:0000422
YBR217W	GO:0032258
YBR217W	GO:0034727
YBR218C	GO:0006094
YBR223C	GO:0006281
YBR227C	GO:0042026
YBR228W	GO:0006261
YBR229C	GO:0009272
YBR231C	GO:0006338
YBR231C	GO:0043486
YBR233W-A	GO:0030472
YBR234C	GO:0000001
YBR234C	GO:0007015
YBR235W	GO:0055085
YBR236C	GO:0006366
YBR238C	GO:0009060
YBR240C	GO:0045944
YBR241C	GO:0006810
YBR241C	GO:0055085
YBR243C	GO:0006487
YBR243C	GO:0009060
YBR244W	GO:0034599
YBR245C	GO:0006369
YBR245C	GO:0034401
YBR245C	GO:0045944
YBR247C	GO:0000447
YBR247C	GO:0006364
YBR250W	GO:0007126
YBR251W	GO:0032543
YBR253W	GO:0045944
YBR254C	GO:0006888
YBR257W	GO:0006364
YBR257W	GO:0006379
YBR258C	GO:0051568
YBR265W	GO:0030148
YBR267W	GO:0006913
YBR267W	GO:0007117
YBR267W	GO:0042273
YBR268W	GO:0032543
YBR272C	GO:0006298
YBR273C	GO:0006511
YBR274W	GO:0000077
YBR275C	GO:0000723
YBR275C	GO:0030466
YBR276C	GO:0000754
YBR278W	GO:0006272
YBR278W	GO:0006273
YBR278W	GO:0006289
YBR278W	GO:0006298
YBR278W	GO:0006348
YBR279W	GO:0000122
YBR279W	GO:0000183
YBR279W	GO:0006357
YBR279W	GO:0006360
YBR279W	GO:0006364
YBR279W	GO:0006368
YBR279W	GO:0031124
YBR279W	GO:0031938
YBR279W	GO:0032968
YBR279W	GO:0034401
YBR280C	GO:0031146
YBR282W	GO:0032543
YBR286W	GO:0007039
YBR288C	GO:0006896
YBR288C	GO:0016192
YBR289W	GO:0006302
YBR289W	GO:0006338
YBR289W	GO:0042766
YBR289W	GO:0043044
YBR289W	GO:0045944
YBR290W	GO:0006511
YBR290W	GO:0006623
YBR293W	GO:0055085
YBR295W	GO:0006879
YBR295W	GO:0055085
YBR296C	GO:0055085
YBR297W	GO:0044262
YBR298C	GO:0055085
YCL001W	GO:0006888
YCL001W	GO:0006890
YCL005W-A	GO:0000032
YCL005W-A	GO:0006461
YCL005W-A	GO:0007035
YCL005W-A	GO:0055085
YCL008C	GO:0006612
YCL008C	GO:0006623
YCL008C	GO:0043162
YCL008C	GO:0045324
YCL010C	GO:0045944
YCL011C	GO:0000723
YCL011C	GO:0016973
YCL014W	GO:0000282
YCL014W	GO:0000910
YCL014W	GO:0007120
YCL016C	GO:0006974
YCL016C	GO:0007064
YCL017C	GO:0002098
YCL017C	GO:0006879
YCL017C	GO:0016226
YCL019W	GO:0032197
YCL020W	GO:0032197
YCL024W	GO:0000921
YCL024W	GO:0007117
YCL025C	GO:0055085
YCL029C	GO:0000742
YCL029C	GO:0030472
YCL031C	GO:0000028
YCL031C	GO:0006364
YCL032W	GO:0000750
YCL033C	GO:0034599
YCL034W	GO:0007015
YCL034W	GO:0030036
YCL034W	GO:0051666
YCL035C	GO:0034599
YCL039W	GO:0043161
YCL040W	GO:0006006
YCL043C	GO:0006457
YCL045C	GO:0034975
YCL047C	GO:0001403
YCL047C	GO:0007124
YCL047C	GO:0030433
YCL048W	GO:0030476
YCL048W	GO:0031505
YCL051W	GO:0031505
YCL052C	GO:0016485
YCL052C	GO:0030433
YCL054W	GO:0000463
YCL054W	GO:0000466
YCL055W	GO:0000742
YCL056C	GO:0007031
YCL058C	GO:0000750
YCL058C	GO:0006873
YCL058W-A	GO:0000122
YCL058W-A	GO:0000750
YCL059C	GO:0000447
YCL059C	GO:0006364
YCL059C	GO:0042274
YCL061C	GO:0000723
YCL061C	GO:0006281
YCL061C	GO:0006348
YCL061C	GO:0007064
YCL061C	GO:0030466
YCL063W	GO:0000011
YCL066W	GO:0006357
YCL067C	GO:0006357
YCR002C	GO:0000921
YCR002C	GO:0030011
YCR003W	GO:0032543
YCR005C	GO:0006537
YCR008W	GO:0000082
YCR008W	GO:0006470
YCR009C	GO:0000747
YCR009C	GO:0006897
YCR009C	GO:0006970
YCR009C	GO:0030036
YCR009C	GO:0051666
YCR010C	GO:0055085
YCR011C	GO:0006810
YCR011C	GO:0055085
YCR012W	GO:0006094
YCR014C	GO:0006302
YCR014C	GO:0006303
YCR017C	GO:0031505
YCR020W-B	GO:0006337
YCR020W-B	GO:0006338
YCR020W-B	GO:0006368
YCR020W-B	GO:0006974
YCR020W-B	GO:0051726
YCR027C	GO:0042147
YCR028C	GO:0006897
YCR028C-A	GO:0000002
YCR030C	GO:0000147
YCR031C	GO:0000028
YCR031C	GO:0000462
YCR032W	GO:0006886
YCR032W	GO:0031505
YCR033W	GO:0016575
YCR034W	GO:0016192
YCR034W	GO:0030148
YCR035C	GO:0000467
YCR035C	GO:0034427
YCR035C	GO:0070478
YCR035C	GO:0070481
YCR035C	GO:0070651
YCR035C	GO:0071035
YCR035C	GO:0071038
YCR035C	GO:0071042
YCR035C	GO:0071051
YCR038C	GO:0000282
YCR038C	GO:0007120
YCR038C	GO:0007121
YCR038C	GO:0007124
YCR038C	GO:0007264
YCR039C	GO:0006357
YCR040W	GO:0006357
YCR042C	GO:0006366
YCR042C	GO:0051123
YCR044C	GO:0006506
YCR045C	GO:0030476
YCR046C	GO:0032543
YCR047C	GO:0000282
YCR047C	GO:0000447
YCR052W	GO:0000086
YCR052W	GO:0006337
YCR052W	GO:0032968
YCR052W	GO:0043044
YCR053W	GO:0006897
YCR057C	GO:0000447
YCR057C	GO:0000462
YCR057C	GO:0000472
YCR057C	GO:0000480
YCR057C	GO:0000910
YCR057C	GO:0030010
YCR060W	GO:0006457
YCR061W	GO:0008361
YCR063W	GO:0000282
YCR063W	GO:0000398
YCR065W	GO:0007005
YCR065W	GO:0034599
YCR065W	GO:0045944
YCR066W	GO:0006513
YCR068W	GO:0034727
YCR071C	GO:0032543
YCR072C	GO:0000027
YCR073W-A	GO:0006409
YCR075C	GO:0055085
YCR077C	GO:0006446
YCR077C	GO:0007059
YCR079W	GO:0000422
YCR079W	GO:0006470
YCR079W	GO:0016236
YCR081W	GO:0000122
YCR081W	GO:0045944
YCR082W	GO:0016573
YCR083W	GO:0034599
YCR084C	GO:0043486
YCR088W	GO:0000147
YCR088W	GO:0008104
YCR089W	GO:0001403
YCR091W	GO:0006468
YCR092C	GO:0000710
YCR092C	GO:0006298
YCR092C	GO:0006310
YCR092C	GO:0006312
YCR092C	GO:0007131
YCR093W	GO:0000122
YCR093W	GO:0000288
YCR093W	GO:0006357
YCR093W	GO:0006368
YCR093W	GO:0007124
YCR093W	GO:0032968
YCR093W	GO:0051726
YCR094W	GO:0006886
YCR094W	GO:0006897
YCR094W	GO:0051666
YCR107W	GO:0006081
YDL002C	GO:0006302
YDL002C	GO:0042766
YDL003W	GO:0006302
YDL003W	GO:0006915
YDL003W	GO:0006974
YDL003W	GO:0007076
YDL003W	GO:0034087
YDL004W	GO:0015986
YDL005C	GO:0000122
YDL005C	GO:0045944
YDL005C	GO:0051123
YDL006W	GO:0000001
YDL006W	GO:0000750
YDL007W	GO:0006511
YDL008W	GO:0016567
YDL008W	GO:0031145
YDL010W	GO:0034599
YDL013W	GO:0000723
YDL013W	GO:0006974
YDL013W	GO:0016567
YDL017W	GO:0000727
YDL017W	GO:0006270
YDL017W	GO:0031938
YDL018C	GO:0016192
YDL019C	GO:0006887
YDL019C	GO:0006897
YDL019C	GO:0030011
YDL020C	GO:0000122
YDL020C	GO:0045944
YDL024C	GO:0001403
YDL024C	GO:0007124
YDL028C	GO:0007094
YDL028C	GO:0007103
YDL029W	GO:0000001
YDL029W	GO:0007015
YDL029W	GO:0030476
YDL029W	GO:0032258
YDL030W	GO:0000398
YDL031W	GO:0000027
YDL031W	GO:0006364
YDL035C	GO:0001302
YDL035C	GO:0001403
YDL035C	GO:0007124
YDL039C	GO:0000747
YDL042C	GO:0000183
YDL042C	GO:0001300
YDL042C	GO:0001302
YDL042C	GO:0006303
YDL042C	GO:0006333
YDL042C	GO:0006348
YDL042C	GO:0030466
YDL045W-A	GO:0032543
YDL047W	GO:0000082
YDL047W	GO:0001302
YDL047W	GO:0002098
YDL047W	GO:0006281
YDL047W	GO:0030036
YDL047W	GO:0031505
YDL047W	GO:0031929
YDL047W	GO:0034599
YDL054C	GO:0006810
YDL055C	GO:0000032
YDL055C	GO:0006486
YDL058W	GO:0006888
YDL059C	GO:0000722
YDL059C	GO:0000727
YDL060W	GO:0006364
YDL063C	GO:0042273
YDL064W	GO:0000086
YDL066W	GO:0006537
YDL067C	GO:0006123
YDL069C	GO:0070131
YDL074C	GO:0000724
YDL074C	GO:0006348
YDL074C	GO:0006366
YDL075W	GO:0006450
YDL077C	GO:0007033
YDL077C	GO:0016192
YDL077C	GO:0032889
YDL077C	GO:0034727
YDL077C	GO:0042144
YDL079C	GO:0006950
YDL080C	GO:0045944
YDL081C	GO:0006414
YDL083C	GO:0000462
YDL084W	GO:0000398
YDL084W	GO:0006348
YDL084W	GO:0006368
YDL084W	GO:0006406
YDL084W	GO:0031124
YDL088C	GO:0006913
YDL088C	GO:0006999
YDL092W	GO:0045047
YDL097C	GO:0006511
YDL097C	GO:0043248
YDL098C	GO:0000398
YDL099W	GO:0006888
YDL100C	GO:0000750
YDL100C	GO:0006890
YDL100C	GO:0009408
YDL101C	GO:0000077
YDL102W	GO:0000084
YDL102W	GO:0006260
YDL102W	GO:0006272
YDL102W	GO:0006273
YDL102W	GO:0006284
YDL102W	GO:0006289
YDL102W	GO:0006298
YDL102W	GO:0006301
YDL106C	GO:0006338
YDL106C	GO:0045944
YDL108W	GO:0006360
YDL108W	GO:0006366
YDL108W	GO:0045944
YDL108W	GO:0070816
YDL109C	GO:0044255
YDL111C	GO:0000467
YDL111C	GO:0034427
YDL111C	GO:0070478
YDL111C	GO:0070481
YDL111C	GO:0070651
YDL111C	GO:0071038
YDL111C	GO:0071042
YDL111C	GO:0071051
YDL112W	GO:0030488
YDL113C	GO:0000422
YDL113C	GO:0016236
YDL113C	GO:0032258
YDL113C	GO:0034498
YDL115C	GO:0006913
YDL116W	GO:0000973
YDL116W	GO:0006406
YDL116W	GO:0006407
YDL116W	GO:0006409
YDL116W	GO:0006607
YDL116W	GO:0006609
YDL116W	GO:0006611
YDL116W	GO:0006913
YDL116W	GO:0006974
YDL116W	GO:0006999
YDL117W	GO:0000910
YDL119C	GO:0006810
YDL120W	GO:0016226
YDL122W	GO:0016579
YDL124W	GO:0034599
YDL126C	GO:0006511
YDL126C	GO:0006906
YDL126C	GO:0016236
YDL126C	GO:0030433
YDL126C	GO:0034727
YDL128W	GO:0055085
YDL130W	GO:0006414
YDL132W	GO:0000082
YDL132W	GO:0000086
YDL132W	GO:0031146
YDL132W	GO:0042787
YDL134C	GO:0000082
YDL134C	GO:0006470
YDL134C	GO:0007015
YDL134C	GO:0007094
YDL134C	GO:0007117
YDL135C	GO:0007015
YDL135C	GO:0007264
YDL135C	GO:0032889
YDL136W	GO:0000463
YDL137W	GO:0006888
YDL137W	GO:0006891
YDL137W	GO:0016236
YDL138W	GO:0007165
YDL139C	GO:0000086
YDL139C	GO:0007059
YDL142C	GO:0006873
YDL145C	GO:0006888
YDL145C	GO:0006890
YDL146W	GO:0006897
YDL147W	GO:0006511
YDL148C	GO:0000447
YDL148C	GO:0000462
YDL148C	GO:0000472
YDL148C	GO:0000480
YDL148C	GO:0042274
YDL149W	GO:0000045
YDL149W	GO:0000422
YDL149W	GO:0032258
YDL149W	GO:0034727
YDL150W	GO:0042797
YDL153C	GO:0000447
YDL153C	GO:0000462
YDL153C	GO:0000472
YDL153C	GO:0000480
YDL154W	GO:0000710
YDL154W	GO:0007131
YDL155W	GO:0000079
YDL155W	GO:0000084
YDL155W	GO:0000086
YDL159W	GO:0001403
YDL159W	GO:0006468
YDL159W	GO:0007124
YDL160C-A	GO:0006974
YDL161W	GO:0000147
YDL161W	GO:0006897
YDL161W	GO:0007015
YDL164C	GO:0006273
YDL164C	GO:0006284
YDL164C	GO:0006289
YDL164C	GO:0006310
YDL165W	GO:0000122
YDL165W	GO:0000288
YDL165W	GO:0006357
YDL165W	GO:0006368
YDL165W	GO:0016567
YDL165W	GO:0032968
YDL165W	GO:0051726
YDL166C	GO:0000462
YDL166C	GO:0034599
YDL171C	GO:0006537
YDL174C	GO:0009060
YDL174C	GO:0044262
YDL175C	GO:0006400
YDL175C	GO:0071035
YDL175C	GO:0071038
YDL185W	GO:0007035
YDL188C	GO:0000082
YDL188C	GO:0006470
YDL188C	GO:0007015
YDL188C	GO:0007094
YDL188C	GO:0007117
YDL190C	GO:0006950
YDL190C	GO:0030433
YDL191W	GO:0000463
YDL192W	GO:0006888
YDL192W	GO:0006891
YDL192W	GO:0006893
YDL192W	GO:0016236
YDL193W	GO:0006486
YDL194W	GO:0007165
YDL197C	GO:0030466
YDL198C	GO:0000002
YDL198C	GO:0006879
YDL198C	GO:0055085
YDL199C	GO:0006810
YDL199C	GO:0055085
YDL201W	GO:0030488
YDL202W	GO:0032543
YDL203C	GO:0031505
YDL207W	GO:0006406
YDL207W	GO:0006413
YDL207W	GO:0006913
YDL207W	GO:0016973
YDL209C	GO:0000398
YDL212W	GO:0006457
YDL212W	GO:0006888
YDL213C	GO:0042274
YDL216C	GO:0000754
YDL220C	GO:0000723
YDL220C	GO:0007004
YDL222C	GO:0030437
YDL222C	GO:0031505
YDL224C	GO:0008361
YDL225W	GO:0000921
YDL226C	GO:0006888
YDL226C	GO:0006890
YDL229W	GO:0000054
YDL229W	GO:0006364
YDL229W	GO:0006450
YDL230W	GO:0001403
YDL230W	GO:0006470
YDL230W	GO:0007124
YDL231C	GO:0006897
YDL232W	GO:0006487
YDL234C	GO:0016192
YDL234C	GO:0032889
YDL236W	GO:0006470
YDL239C	GO:0000001
YDL239C	GO:0030476
YDL240W	GO:0007264
YDL240W	GO:0009272
YDL243C	GO:0006081
YDL245C	GO:0008645
YDR001C	GO:0006950
YDR002W	GO:0000082
YDR002W	GO:0006511
YDR002W	GO:0006606
YDR003W	GO:0016192
YDR004W	GO:0000722
YDR011W	GO:0042493
YDR013W	GO:0000727
YDR013W	GO:0006261
YDR014W	GO:0007064
YDR016C	GO:0030472
YDR021W	GO:0000462
YDR022C	GO:0000422
YDR022C	GO:0034727
YDR025W	GO:0000028
YDR025W	GO:0000462
YDR027C	GO:0006896
YDR027C	GO:0030476
YDR027C	GO:0042147
YDR028C	GO:0000122
YDR028C	GO:0007039
YDR031W	GO:0009060
YDR034C	GO:0045944
YDR034C-C	GO:0032197
YDR034C-D	GO:0032197
YDR038C	GO:0055085
YDR039C	GO:0055085
YDR040C	GO:0009651
YDR040C	GO:0055085
YDR041W	GO:0032543
YDR043C	GO:0000122
YDR043C	GO:0001403
YDR043C	GO:0007124
YDR045C	GO:0042797
YDR049W	GO:0030433
YDR052C	GO:0006270
YDR054C	GO:0000082
YDR054C	GO:0000086
YDR054C	GO:0000209
YDR054C	GO:0031146
YDR054C	GO:0042787
YDR055W	GO:0031505
YDR057W	GO:0030433
YDR059C	GO:0000209
YDR060W	GO:0000027
YDR062W	GO:0030148
YDR064W	GO:0000462
YDR065W	GO:0000002
YDR065W	GO:0007035
YDR069C	GO:0006511
YDR069C	GO:0006897
YDR069C	GO:0016579
YDR069C	GO:0043162
YDR071C	GO:0006325
YDR072C	GO:0030148
YDR073W	GO:0042766
YDR073W	GO:0045944
YDR075W	GO:0000724
YDR075W	GO:0006470
YDR077W	GO:0000002
YDR077W	GO:0031505
YDR078C	GO:0000725
YDR079C-A	GO:0006289
YDR079C-A	GO:0006366
YDR079C-A	GO:0070816
YDR079W	GO:0009060
YDR079W	GO:0033617
YDR080W	GO:0007033
YDR080W	GO:0016192
YDR080W	GO:0032889
YDR080W	GO:0034727
YDR080W	GO:0042144
YDR081C	GO:0045944
YDR083W	GO:0006364
YDR084C	GO:0016192
YDR085C	GO:0000750
YDR087C	GO:0006364
YDR091C	GO:0000054
YDR091C	GO:0006413
YDR091C	GO:0042273
YDR092W	GO:0000209
YDR092W	GO:0006301
YDR092W	GO:0006513
YDR093W	GO:0006886
YDR093W	GO:0006897
YDR096W	GO:0000122
YDR096W	GO:0001300
YDR096W	GO:0045944
YDR097C	GO:0000710
YDR097C	GO:0006298
YDR097C	GO:0007131
YDR098C	GO:0006879
YDR098C	GO:0030036
YDR098C	GO:0034599
YDR098C-A	GO:0032197
YDR098C-B	GO:0032197
YDR099W	GO:0000077
YDR099W	GO:0006267
YDR099W	GO:0006270
YDR099W	GO:0007124
YDR099W	GO:0007265
YDR099W	GO:0030437
YDR099W	GO:0034221
YDR100W	GO:0016192
YDR101C	GO:0042273
YDR103W	GO:0000750
YDR103W	GO:0001403
YDR104C	GO:0030476
YDR107C	GO:0001403
YDR107C	GO:0007034
YDR107C	GO:0007124
YDR108W	GO:0006888
YDR108W	GO:0007126
YDR108W	GO:0016050
YDR108W	GO:0016236
YDR108W	GO:0030242
YDR108W	GO:0032258
YDR108W	GO:0034727
YDR110W	GO:0000183
YDR110W	GO:0001302
YDR110W	GO:0006310
YDR113C	GO:0000070
YDR113C	GO:0000725
YDR113C	GO:0008104
YDR115W	GO:0032543
YDR116C	GO:0032543
YDR118W	GO:0016567
YDR118W	GO:0031145
YDR120C	GO:0030488
YDR121W	GO:0006272
YDR121W	GO:0006273
YDR121W	GO:0006348
YDR122W	GO:0006468
YDR122W	GO:0006887
YDR123C	GO:0045944
YDR125C	GO:0031505
YDR126W	GO:0030010
YDR126W	GO:0030476
YDR126W	GO:0042144
YDR129C	GO:0006897
YDR129C	GO:0006970
YDR129C	GO:0007015
YDR129C	GO:0007121
YDR130C	GO:0000070
YDR131C	GO:0031146
YDR137W	GO:0042147
YDR138W	GO:0006310
YDR138W	GO:0006368
YDR138W	GO:0006406
YDR138W	GO:0006974
YDR138W	GO:0031124
YDR141C	GO:0006895
YDR143C	GO:0006950
YDR143C	GO:0042787
YDR144C	GO:0031505
YDR145W	GO:0006366
YDR145W	GO:0016568
YDR145W	GO:0016573
YDR145W	GO:0051123
YDR148C	GO:0000002
YDR150W	GO:0000001
YDR150W	GO:0030473
YDR151C	GO:0000956
YDR151C	GO:0006879
YDR153C	GO:0006895
YDR153C	GO:0032511
YDR153C	GO:0034498
YDR155C	GO:0016575
YDR155C	GO:0030437
YDR156W	GO:0008361
YDR156W	GO:0042790
YDR158W	GO:0006555
YDR159W	GO:0000973
YDR159W	GO:0006406
YDR159W	GO:0006611
YDR159W	GO:0031124
YDR159W	GO:0042274
YDR161W	GO:0030433
YDR162C	GO:0009408
YDR163W	GO:0000398
YDR164C	GO:0006887
YDR165W	GO:0030488
YDR166C	GO:0000910
YDR166C	GO:0006893
YDR166C	GO:0006904
YDR166C	GO:0006906
YDR166C	GO:0007121
YDR167W	GO:0006366
YDR167W	GO:0016568
YDR167W	GO:0016573
YDR167W	GO:0051123
YDR168W	GO:0007103
YDR168W	GO:0051726
YDR170C	GO:0000045
YDR170C	GO:0006888
YDR170C	GO:0006891
YDR170W-A	GO:0032197
YDR172W	GO:0000288
YDR173C	GO:0000122
YDR173C	GO:0045944
YDR174W	GO:0034401
YDR175C	GO:0032543
YDR176W	GO:0016568
YDR176W	GO:0016573
YDR177W	GO:0000209
YDR177W	GO:0006513
YDR177W	GO:0006897
YDR177W	GO:0016050
YDR177W	GO:0030433
YDR177W	GO:0042787
YDR179C	GO:0000754
YDR180W	GO:0006302
YDR180W	GO:0007076
YDR180W	GO:0034087
YDR181C	GO:0006348
YDR182W	GO:0006281
YDR182W	GO:0030036
YDR183W	GO:0006457
YDR184C	GO:0006950
YDR184C	GO:0007121
YDR189W	GO:0006888
YDR189W	GO:0006890
YDR190C	GO:0006338
YDR190C	GO:0006357
YDR190C	GO:0043486
YDR191W	GO:0006348
YDR191W	GO:0016575
YDR192C	GO:0000973
YDR192C	GO:0006607
YDR192C	GO:0006913
YDR192C	GO:0016973
YDR195W	GO:0030847
YDR197W	GO:0070131
YDR200C	GO:0006623
YDR201W	GO:0007020
YDR201W	GO:0030472
YDR202C	GO:0007035
YDR207C	GO:0007124
YDR210C-C	GO:0032197
YDR210C-D	GO:0032197
YDR210W-A	GO:0032197
YDR210W-B	GO:0032197
YDR211W	GO:0006446
YDR212W	GO:0006457
YDR213W	GO:0045944
YDR214W	GO:0006457
YDR214W	GO:0006950
YDR216W	GO:0006325
YDR216W	GO:0007031
YDR216W	GO:0034401
YDR216W	GO:0045944
YDR217C	GO:0000077
YDR217C	GO:0006281
YDR217C	GO:0006289
YDR217C	GO:0045944
YDR217C	GO:0051726
YDR219C	GO:0007005
YDR219C	GO:0031146
YDR221W	GO:0006487
YDR224C	GO:0000122
YDR224C	GO:0006301
YDR224C	GO:0006333
YDR225W	GO:0000122
YDR225W	GO:0006333
YDR226W	GO:0006270
YDR227W	GO:0006303
YDR228C	GO:0006369
YDR228C	GO:0006378
YDR228C	GO:0006379
YDR229W	GO:0042144
YDR231C	GO:0009060
YDR231C	GO:0016485
YDR231C	GO:0033617
YDR233C	GO:0006606
YDR233C	GO:0008104
YDR235W	GO:0000398
YDR237W	GO:0032543
YDR238C	GO:0006888
YDR240C	GO:0000398
YDR245W	GO:0000032
YDR246W	GO:0006888
YDR246W	GO:0051276
YDR247W	GO:0000082
YDR247W	GO:0006468
YDR251W	GO:0007124
YDR253C	GO:0006357
YDR254W	GO:0007059
YDR254W	GO:0034087
YDR255C	GO:0042787
YDR255C	GO:0043161
YDR258C	GO:0000002
YDR258C	GO:0030150
YDR258C	GO:0042026
YDR259C	GO:0000122
YDR259C	GO:0045944
YDR260C	GO:0016567
YDR260C	GO:0030476
YDR260C	GO:0031145
YDR261C	GO:0031505
YDR261C-C	GO:0032197
YDR261C-D	GO:0032197
YDR261W-A	GO:0032197
YDR261W-B	GO:0032197
YDR264C	GO:0006612
YDR265W	GO:0016567
YDR267C	GO:0000055
YDR267C	GO:0002098
YDR267C	GO:0016226
YDR270W	GO:0006879
YDR270W	GO:0055085
YDR272W	GO:0044262
YDR273W	GO:0030476
YDR277C	GO:0007165
YDR280W	GO:0000467
YDR280W	GO:0034427
YDR280W	GO:0034475
YDR280W	GO:0070478
YDR280W	GO:0070481
YDR280W	GO:0070651
YDR280W	GO:0071035
YDR280W	GO:0071038
YDR280W	GO:0071042
YDR280W	GO:0071051
YDR283C	GO:0000077
YDR283C	GO:0006446
YDR284C	GO:0007165
YDR285W	GO:0007131
YDR288W	GO:0006281
YDR292C	GO:0045047
YDR293C	GO:0008298
YDR295C	GO:0000122
YDR295C	GO:0016575
YDR296W	GO:0000002
YDR296W	GO:0006310
YDR296W	GO:0006355
YDR296W	GO:0034599
YDR298C	GO:0015986
YDR299W	GO:0006364
YDR301W	GO:0006369
YDR301W	GO:0006378
YDR301W	GO:0006379
YDR303C	GO:0000082
YDR303C	GO:0000086
YDR303C	GO:0006337
YDR303C	GO:0006355
YDR303C	GO:0006368
YDR303C	GO:0043044
YDR303C	GO:0051726
YDR306C	GO:0031146
YDR308C	GO:0000122
YDR308C	GO:0045944
YDR309C	GO:0007096
YDR309C	GO:0007120
YDR309C	GO:0007266
YDR309C	GO:0030010
YDR310C	GO:0006270
YDR310C	GO:0030466
YDR311W	GO:0006289
YDR311W	GO:0006360
YDR311W	GO:0006366
YDR311W	GO:0070816
YDR312W	GO:0000027
YDR312W	GO:0000747
YDR313C	GO:0016567
YDR314C	GO:0006289
YDR315C	GO:0070481
YDR316W-A	GO:0032197
YDR316W-B	GO:0032197
YDR317W	GO:0006281
YDR318W	GO:0007059
YDR318W	GO:0034087
YDR320C-A	GO:0030472
YDR321W	GO:0006530
YDR322C-A	GO:0015986
YDR322W	GO:0032543
YDR323C	GO:0000011
YDR323C	GO:0006895
YDR323C	GO:0006896
YDR323C	GO:0006904
YDR323C	GO:0006906
YDR324C	GO:0000462
YDR324C	GO:0045943
YDR325W	GO:0000070
YDR325W	GO:0007076
YDR326C	GO:0006915
YDR328C	GO:0000082
YDR328C	GO:0000086
YDR328C	GO:0000910
YDR328C	GO:0000921
YDR328C	GO:0006461
YDR328C	GO:0007035
YDR328C	GO:0007096
YDR328C	GO:0031146
YDR328C	GO:0042787
YDR330W	GO:0043161
YDR334W	GO:0006338
YDR334W	GO:0043486
YDR335W	GO:0006611
YDR337W	GO:0032543
YDR339C	GO:0000447
YDR339C	GO:0000472
YDR339C	GO:0000480
YDR342C	GO:0008645
YDR342C	GO:0055085
YDR343C	GO:0008645
YDR343C	GO:0055085
YDR345C	GO:0008645
YDR345C	GO:0055085
YDR346C	GO:0034599
YDR347W	GO:0032543
YDR349C	GO:0031505
YDR350C	GO:0070131
YDR351W	GO:0031505
YDR353W	GO:0034599
YDR353W	GO:0045454
YDR356W	GO:0000742
YDR356W	GO:0007020
YDR358W	GO:0006895
YDR358W	GO:0006896
YDR359C	GO:0006281
YDR359C	GO:0016568
YDR361C	GO:0000055
YDR361C	GO:0006611
YDR363W	GO:0000724
YDR363W	GO:0007064
YDR363W	GO:0030466
YDR363W-A	GO:0006406
YDR363W-A	GO:0006511
YDR363W-A	GO:0006887
YDR363W-A	GO:0030447
YDR363W-A	GO:0043161
YDR363W-A	GO:0043248
YDR363W-A	GO:0051726
YDR364C	GO:0000082
YDR365C	GO:0006364
YDR365W-A	GO:0032197
YDR365W-B	GO:0032197
YDR368W	GO:0034599
YDR369C	GO:0000723
YDR369C	GO:0000727
YDR369C	GO:0006284
YDR369C	GO:0006303
YDR372C	GO:0006890
YDR372C	GO:0030968
YDR376W	GO:0006879
YDR377W	GO:0015986
YDR378C	GO:0000398
YDR378C	GO:0000956
YDR379W	GO:0000750
YDR379W	GO:0001403
YDR379W	GO:0007015
YDR379W	GO:0007118
YDR379W	GO:0007124
YDR379W	GO:0007264
YDR379W	GO:0030010
YDR381W	GO:0006406
YDR382W	GO:0006414
YDR384C	GO:0055085
YDR385W	GO:0006414
YDR386W	GO:0006281
YDR386W	GO:0006974
YDR386W	GO:0007131
YDR387C	GO:0055085
YDR388W	GO:0006897
YDR388W	GO:0016192
YDR388W	GO:0051666
YDR389W	GO:0007264
YDR392W	GO:0000747
YDR392W	GO:0001403
YDR392W	GO:0007124
YDR392W	GO:0016568
YDR392W	GO:0016573
YDR392W	GO:0030437
YDR393W	GO:0007005
YDR394W	GO:0006511
YDR394W	GO:0045899
YDR395W	GO:0006406
YDR395W	GO:0006913
YDR397C	GO:0000122
YDR397C	GO:0045944
YDR398W	GO:0000462
YDR398W	GO:0045943
YDR402C	GO:0030476
YDR403W	GO:0030476
YDR404C	GO:0006366
YDR405W	GO:0032543
YDR406W	GO:0006810
YDR406W	GO:0042493
YDR407C	GO:0006891
YDR407C	GO:0034498
YDR409W	GO:0007059
YDR411C	GO:0030433
YDR411C	GO:0030968
YDR412W	GO:0006364
YDR414C	GO:0006486
YDR418W	GO:0000027
YDR420W	GO:0000282
YDR420W	GO:0031505
YDR421W	GO:0045944
YDR422C	GO:0006468
YDR422C	GO:0007165
YDR423C	GO:0045944
YDR425W	GO:0042147
YDR427W	GO:0006511
YDR427W	GO:0043248
YDR430C	GO:0006508
YDR432W	GO:0000398
YDR432W	GO:0006406
YDR432W	GO:0032968
YDR439W	GO:0000183
YDR440W	GO:0000077
YDR440W	GO:0000725
YDR440W	GO:0006289
YDR440W	GO:0006301
YDR440W	GO:0006348
YDR443C	GO:0000122
YDR443C	GO:0045944
YDR446W	GO:0007131
YDR446W	GO:0031505
YDR447C	GO:0000028
YDR447C	GO:0006414
YDR448W	GO:0000183
YDR448W	GO:0006348
YDR448W	GO:0006357
YDR448W	GO:0016568
YDR449C	GO:0000447
YDR449C	GO:0000462
YDR449C	GO:0000472
YDR449C	GO:0000480
YDR450W	GO:0000447
YDR450W	GO:0006407
YDR451C	GO:0000122
YDR453C	GO:0034599
YDR453C	GO:0045454
YDR456W	GO:0007035
YDR457W	GO:0000447
YDR457W	GO:0000472
YDR457W	GO:0000480
YDR457W	GO:0006913
YDR457W	GO:0008361
YDR457W	GO:0016567
YDR457W	GO:0042787
YDR460W	GO:0006289
YDR460W	GO:0006366
YDR460W	GO:0070816
YDR461W	GO:0000750
YDR462W	GO:0032543
YDR463W	GO:0045944
YDR464W	GO:0000122
YDR468C	GO:0006897
YDR468C	GO:0006906
YDR469W	GO:0006348
YDR469W	GO:0051568
YDR472W	GO:0006888
YDR473C	GO:0000398
YDR477W	GO:0001302
YDR477W	GO:0001403
YDR477W	GO:0006468
YDR477W	GO:0006995
YDR477W	GO:0007124
YDR477W	GO:0007165
YDR478W	GO:0006364
YDR478W	GO:0006379
YDR481C	GO:0006470
YDR482C	GO:0000398
YDR483W	GO:0000032
YDR484W	GO:0006896
YDR484W	GO:0042147
YDR485C	GO:0006338
YDR485C	GO:0043486
YDR486C	GO:0030447
YDR486C	GO:0032511
YDR487C	GO:0009060
YDR488C	GO:0030473
YDR489W	GO:0000727
YDR489W	GO:0006261
YDR490C	GO:0006897
YDR492W	GO:0044255
YDR494W	GO:0006413
YDR495C	GO:0000011
YDR495C	GO:0006623
YDR495C	GO:0007035
YDR496C	GO:0042273
YDR497C	GO:0055085
YDR498C	GO:0006890
YDR499W	GO:0000077
YDR499W	GO:0007004
YDR501W	GO:0006974
YDR502C	GO:0006555
YDR506C	GO:0007126
YDR507C	GO:0000921
YDR507C	GO:0007117
YDR512C	GO:0030437
YDR512C	GO:0045944
YDR513W	GO:0034599
YDR516C	GO:0030437
YDR516C	GO:0045944
YDR517W	GO:0006888
YDR518W	GO:0006457
YDR522C	GO:0030437
YDR522C	GO:0030476
YDR523C	GO:0030437
YDR523C	GO:0030476
YDR524C	GO:0006888
YDR524C	GO:0006891
YDR527W	GO:0006366
YDR528W	GO:0031505
YDR529C	GO:0009060
YDR536W	GO:0006810
YDR540C	GO:0006312
YDR545W	GO:0000722
YEL002C	GO:0006487
YEL004W	GO:0034221
YEL004W	GO:0055085
YEL009C	GO:0000122
YEL009C	GO:0045899
YEL012W	GO:0000209
YEL012W	GO:0006513
YEL012W	GO:0042787
YEL012W	GO:0043161
YEL013W	GO:0000011
YEL013W	GO:0016236
YEL013W	GO:0034727
YEL013W	GO:0042144
YEL018W	GO:0006281
YEL019C	GO:0006281
YEL022W	GO:0006888
YEL022W	GO:0006890
YEL022W	GO:0006891
YEL022W	GO:0016236
YEL022W	GO:0030036
YEL024W	GO:0009060
YEL026W	GO:0000398
YEL026W	GO:0000462
YEL027W	GO:0006623
YEL027W	GO:0006879
YEL027W	GO:0006897
YEL027W	GO:0007033
YEL027W	GO:0007035
YEL029C	GO:0000282
YEL030W	GO:0042026
YEL031W	GO:0055085
YEL032W	GO:0000084
YEL032W	GO:0000727
YEL032W	GO:0006267
YEL032W	GO:0006348
YEL032W	GO:0030466
YEL036C	GO:0006487
YEL037C	GO:0030433
YEL039C	GO:0006123
YEL040W	GO:0031505
YEL042W	GO:0006486
YEL048C	GO:0006461
YEL048C	GO:0034498
YEL051W	GO:0007035
YEL052W	GO:0034599
YEL054C	GO:0000027
YEL055C	GO:0006260
YEL056W	GO:0006333
YEL056W	GO:0006348
YEL056W	GO:0016573
YEL058W	GO:0034221
YEL059C-A	GO:0006508
YEL060C	GO:0007039
YEL061C	GO:0000070
YEL061C	GO:0030472
YEL062W	GO:0006995
YEL062W	GO:0042493
YEL063C	GO:0055085
YEL064C	GO:0006810
YEL065W	GO:0006879
YEL065W	GO:0055085
YEL069C	GO:0008645
YEL069C	GO:0055085
YEL071W	GO:0030447
YER002W	GO:0042273
YER003C	GO:0000032
YER003C	GO:0006486
YER005W	GO:0006486
YER006W	GO:0000055
YER006W	GO:0006364
YER007C-A	GO:0042254
YER007W	GO:0006457
YER008C	GO:0000910
YER008C	GO:0006893
YER008C	GO:0006904
YER008C	GO:0006906
YER008C	GO:0007121
YER009W	GO:0006606
YER009W	GO:0006913
YER012W	GO:0010499
YER012W	GO:0043161
YER014C-A	GO:0000282
YER016W	GO:0007020
YER016W	GO:0007064
YER016W	GO:0007094
YER016W	GO:0030473
YER017C	GO:0006461
YER017C	GO:0006508
YER018C	GO:0007020
YER018C	GO:0007059
YER019W	GO:0009651
YER020W	GO:0001302
YER020W	GO:0007124
YER020W	GO:0007165
YER020W	GO:0008361
YER020W	GO:0030437
YER021W	GO:0006511
YER022W	GO:0045944
YER027C	GO:0001403
YER027C	GO:0006468
YER027C	GO:0007165
YER028C	GO:0006974
YER029C	GO:0000398
YER030W	GO:0006338
YER031C	GO:0006887
YER031C	GO:0016192
YER031C	GO:0034498
YER032W	GO:0006378
YER033C	GO:0031505
YER036C	GO:0042254
YER038C	GO:0006281
YER040W	GO:0045944
YER041W	GO:0006974
YER042W	GO:0034599
YER043C	GO:0006555
YER044C	GO:0006696
YER045C	GO:0045944
YER046W	GO:0030437
YER046W	GO:0030476
YER048C	GO:0006457
YER048W-A	GO:0016226
YER049W	GO:0000288
YER050C	GO:0032543
YER052C	GO:0006555
YER053C	GO:0055085
YER054C	GO:0006470
YER056C	GO:0055085
YER058W	GO:0033617
YER060W	GO:0055085
YER060W-A	GO:0055085
YER062C	GO:0006970
YER062C	GO:0044262
YER063W	GO:0006351
YER063W	GO:0016973
YER064C	GO:0006355
YER068W	GO:0000209
YER068W	GO:0016567
YER068W	GO:0032968
YER069W	GO:0006355
YER072W	GO:0007034
YER072W	GO:0042144
YER074W	GO:0000462
YER074W	GO:0006414
YER074W-A	GO:0006888
YER075C	GO:0006470
YER075C	GO:0032880
YER078C	GO:0016485
YER082C	GO:0000447
YER082C	GO:0000462
YER082C	GO:0000472
YER082C	GO:0000480
YER083C	GO:0006890
YER088C	GO:0000183
YER088C	GO:0006348
YER088C	GO:0006357
YER088C	GO:0030447
YER089C	GO:0000077
YER089C	GO:0000079
YER089C	GO:0006470
YER089C	GO:0030968
YER093C	GO:0001558
YER093C	GO:0030148
YER093C	GO:0030950
YER093C	GO:0031505
YER093C	GO:0031929
YER094C	GO:0010499
YER094C	GO:0043161
YER095W	GO:0000722
YER095W	GO:0007131
YER096W	GO:0030437
YER098W	GO:0016579
YER099C	GO:0031505
YER100W	GO:0000209
YER100W	GO:0006513
YER100W	GO:0030433
YER102W	GO:0000462
YER102W	GO:0006414
YER103W	GO:0006457
YER103W	GO:0006950
YER105C	GO:0000973
YER105C	GO:0006406
YER105C	GO:0006407
YER105C	GO:0006409
YER105C	GO:0006607
YER105C	GO:0006609
YER105C	GO:0006611
YER105C	GO:0006913
YER105C	GO:0006999
YER107C	GO:0000973
YER107C	GO:0006913
YER107C	GO:0016973
YER109C	GO:0045944
YER110C	GO:0006606
YER110C	GO:0006607
YER111C	GO:0061408
YER112W	GO:0000398
YER112W	GO:0000956
YER113C	GO:0001403
YER113C	GO:0007034
YER113C	GO:0007124
YER114C	GO:0007109
YER114C	GO:0007118
YER114C	GO:0007266
YER114C	GO:0030010
YER115C	GO:0030437
YER116C	GO:0000723
YER116C	GO:0016567
YER118C	GO:0030010
YER119C	GO:0055085
YER120W	GO:0006348
YER120W	GO:0008654
YER122C	GO:0006888
YER122C	GO:0006890
YER123W	GO:0016192
YER124C	GO:0001403
YER124C	GO:0007109
YER125W	GO:0000209
YER125W	GO:0006333
YER125W	GO:0006513
YER125W	GO:0007005
YER125W	GO:0032511
YER125W	GO:0032880
YER125W	GO:0042493
YER125W	GO:0042787
YER125W	GO:0043161
YER125W	GO:0043162
YER125W	GO:0045944
YER126C	GO:0000463
YER126C	GO:0000466
YER126C	GO:0042273
YER127W	GO:0006364
YER128W	GO:0007034
YER129W	GO:0006006
YER129W	GO:0006261
YER129W	GO:0006468
YER131W	GO:0006407
YER133W	GO:0000077
YER133W	GO:0006364
YER133W	GO:0006470
YER133W	GO:0006873
YER133W	GO:0007059
YER133W	GO:0007094
YER133W	GO:0007126
YER133W	GO:0009408
YER133W	GO:0030437
YER133W	GO:0030847
YER133W	GO:0051726
YER136W	GO:0016192
YER137C-A	GO:0032197
YER138C	GO:0032197
YER139C	GO:0006366
YER140W	GO:0034975
YER143W	GO:0006511
YER143W	GO:0016192
YER144C	GO:0016579
YER145C	GO:0055085
YER146W	GO:0000398
YER146W	GO:0000956
YER147C	GO:0006302
YER147C	GO:0007064
YER147C	GO:0007076
YER148W	GO:0042790
YER148W	GO:0051123
YER149C	GO:0007015
YER149C	GO:0007121
YER149C	GO:0007124
YER149C	GO:0007266
YER149C	GO:0030010
YER149C	GO:0030447
YER151C	GO:0016579
YER153C	GO:0070131
YER155C	GO:0030010
YER155C	GO:0030036
YER155C	GO:0031505
YER157W	GO:0006888
YER157W	GO:0006891
YER157W	GO:0016236
YER157W	GO:0030242
YER157W	GO:0032258
YER159C	GO:0000122
YER159C	GO:0045944
YER159C-A	GO:0032197
YER160C	GO:0032197
YER161C	GO:0000122
YER161C	GO:0006325
YER161C	GO:0006368
YER162C	GO:0006289
YER162C	GO:0043161
YER164W	GO:0006368
YER164W	GO:0006369
YER164W	GO:0034401
YER164W	GO:0042766
YER164W	GO:0043044
YER165W	GO:0006446
YER166W	GO:0006886
YER166W	GO:0006897
YER167W	GO:0000082
YER167W	GO:0051726
YER169W	GO:0000122
YER171W	GO:0006366
YER171W	GO:0070816
YER173W	GO:0000077
YER173W	GO:0006289
YER173W	GO:0007131
YER174C	GO:0006879
YER174C	GO:0030036
YER174C	GO:0034599
YER177W	GO:0000077
YER177W	GO:0007124
YER177W	GO:0007265
YER177W	GO:0030437
YER177W	GO:0034221
YER179W	GO:0007126
YER179W	GO:0007131
YER180C-A	GO:0006886
YER190W	GO:0000722
YFL002C	GO:0000027
YFL002W-A	GO:0032197
YFL002W-B	GO:0032197
YFL003C	GO:0000710
YFL003C	GO:0007131
YFL004W	GO:0007034
YFL004W	GO:0008104
YFL004W	GO:0042144
YFL005W	GO:0000910
YFL005W	GO:0006893
YFL005W	GO:0006906
YFL005W	GO:0007121
YFL007W	GO:0043248
YFL008W	GO:0000070
YFL008W	GO:0006302
YFL008W	GO:0007064
YFL009W	GO:0000082
YFL009W	GO:0000086
YFL009W	GO:0007126
YFL009W	GO:0031146
YFL009W	GO:0042787
YFL011W	GO:0008645
YFL013C	GO:0042766
YFL014W	GO:0034599
YFL016C	GO:0000002
YFL016C	GO:0042026
YFL017W-A	GO:0000398
YFL024C	GO:0006281
YFL024C	GO:0006357
YFL024C	GO:0016573
YFL025C	GO:0006888
YFL025C	GO:0016050
YFL025C	GO:0030433
YFL026W	GO:0000750
YFL027C	GO:0016192
YFL028C	GO:0006357
YFL029C	GO:0000086
YFL029C	GO:0007126
YFL031W	GO:0030968
YFL031W	GO:0045944
YFL033C	GO:0006468
YFL033C	GO:0006950
YFL034C-B	GO:0007118
YFL036W	GO:0000002
YFL037W	GO:0000070
YFL037W	GO:0030473
YFL038C	GO:0006461
YFL038C	GO:0006888
YFL038C	GO:0006890
YFL038C	GO:0016236
YFL038C	GO:0032258
YFL038C	GO:0034498
YFL039C	GO:0000001
YFL039C	GO:0000011
YFL039C	GO:0000132
YFL039C	GO:0000910
[truncated: 4,375 more rows]
